# Supplementary material for: Integrative analysis of morphological, transcriptomic, and metabolomic approaches to uncover the function of flavonoids in the salt stress response of Alhagi camelorum
Source: Front Plant Sci. 2026 Jan 5;16:1678456. doi: 10.3389/fpls.2025.1678456 (PMC12812734; doi:10.3389/fpls.2025.1678456)
Supplement: Supplementary file 4 [file DataSheet4.xlsx]

## Sheet: Sheet1
Supplementary data 4 The significantly changed metabolites after salt stress treatment
Index	Mode	Compounds	Class I	Class II	Formula	Q1 (Da)	Molecular weight (Da)	RT (min)	Adduct	Mass error	Level	score	LC mode	CAS	PubChem CID	HMDB	Metlin	cpd_ID	NaCl_1_1	NaCl_1_2	NaCl_1_3	NaCl_1_4	NaCl_3_1	NaCl_3_2	NaCl_3_3	NaCl_3_4	Con_1_1	Con_1_2	Con_1_3	Con_1_4	Con_3_1	Con_3_2	Con_3_3	Con_3_4	QC01	QC02	QC03	kegg_map	Con_3_vs_Con_1_VIP	Con_3_vs_Con_1_P-value	Con_3_vs_Con_1_Fold_Change	Con_3_vs_Con_1_Log2FC	Con_3_vs_Con_1_Type	NaCl_1_vs_Con_1_VIP	NaCl_1_vs_Con_1_P-value	NaCl_1_vs_Con_1_Fold_Change	NaCl_1_vs_Con_1_Log2FC	NaCl_1_vs_Con_1_Type	NaCl_3_vs_Con_3_VIP
MW0106978	T3_positive	Glutamylproline	Amino acids and derivatives	Amino acids and derivatives	C10H16N2O5	227.1021	244.1059	2.135	[M+H-H2O]+	0.490624987463661	2	0.9448	rp	41745-47-5	11218768	HMDB0028827	-	-	159325.2	148441.04	144419.82	140754.54	146726.29	153644.29	143861.86	160488.63	48778.88	47273.96	42434.55	45533.89	44633.72	52294.14	42867.48	45473.22	106959.53	108066.68	106393.54	-	0.0602467	0.904432	1.00678	0.00974547	insig	1.31008	3.46142e-05	3.22213	1.68801	up	1.3202
MW0141380	T3_positive	13E-Docosenamide	FA	Others	C22H43NO	675.6768	337.3345	8.2854	[2M+H]+	0.48242195128467	2	0.9349	rp	3061-72-1	5365369	-	85041	-	11251.28	38127.31	24091.9	18625.58	19812.74	20894.86	17879.09	13454.27	4642.15	6775.81	4369.74	9430.68	11061.09	14754.63	14602.96	18973.53	13642.94	13288.79	12768.45	-	1.29808	0.00645922	2.35512	1.2358	up	1.12274	0.0574771	3.65194	1.86866	up	0.634911
MW0111217	T3_positive	N-Methyldioctylamine	Alcohol and amines	Amines	C17H37N	256.2989	255.2926	6.3324	[M+H]+	2.3176500400268196	2	0.9274	rp	4455-26-9	78202	-	103466	-	970.64	428.19	795.8	678.88	4547.88	4846.37	5312.51	4784.45	1398.83	1367.75	1508.54	798.1	20071.37	17923.16	18849.44	18652.16	6071.73	5858.36	5818.96	-	1.48691	5.83861e-06	14.8813	3.89543	up	0.949019	0.0345202	0.566408	-0.820088	insig	1.32361
MW0106789	T3_positive	gamma-Glutamyltyrosine	Amino acids and derivatives	Amino acids and derivatives	C14H18N2O6	311.1253	310.1165	1.8375	[M+H]+	3.4766314675494	2	0.9257	rp	7432-23-7	94340	HMDB0011741	-	-	99241.89	33757.26	163982.38	165469.0	96517.58	83759.25	120023.97	128498.59	48262.97	52146.54	22715.51	9287.57	10837.29	3861.2	7303.85	12310.44	48561.03	53311.52	57265.08	-	1.08772	0.0950666	0.259135	-1.94822	down	0.910986	0.0729155	3.4925	1.80426	insig	1.28406
MW0110760	T3_positive	2S-Amino-4E-pentadecene-1,3R-diol	Alcohol and amines	Alcohols	C15H31NO2	240.232	257.2355	6.055	[M+H-H2O]+	0.170085169983736	2	0.888	rp	86555-28-4	91886102	-	-	-	14682.87	15674.11	14074.52	12901.97	11849.21	11539.6	6942.63	11543.36	23110.67	6766.49	27082.61	17073.58	31114.75	29895.44	37734.16	33111.58	22448.84	22509.67	21762.81	-	1.00405	0.0395885	1.78103	0.832715	insig	0.231685	0.416162	0.774428	-0.368798	insig	1.27403
MW0054028	T3_positive	Ipecoside	Others	Lactones	C27H35NO12	588.2067	565.2159	3.7235	[M+Na]+	0.510870029013366	2	0.8859999999999999	rp	15401-60-2	442249	-	-	C09464	2259.61	1527.39	4333.09	5268.39	2197.79	5890.53	3468.11	2132.06	20189.98	23536.25	15557.18	19044.6	21434.89	20304.1	17091.67	22533.4	11456.75	10842.4	10980.38	ko00950	0.253343	0.721593	1.03876	0.0548634	insig	1.22292	0.000515056	0.170928	-2.54854	down	1.26319
MW0048964	T3_positive	Cnicine	Others	Lactones	C20H26O7	396.2011	378.1679	3.758	[M+NH4]+	2.00232877006101	2	0.8781	rp	24394-09-0	5281435	-	-	C09362	92993.08	96598.95	84906.13	90839.46	59697.47	64030.83	63420.33	65934.83	886298.16	965871.46	882979.42	907158.95	560495.9	550282.16	574048.78	565224.83	351368.07	348615.83	347635.01	-	1.49022	0.000187187	0.617754	-0.694895	insig	1.31393	2.19899e-05	0.100304	-3.31755	down	1.32668
MW0109185	T3_positive	Phe-Met	Amino acids and derivatives	Amino acids and derivatives	C14H20N2O3S	297.1237	296.1195	1.8375	[M+H]+	8.11993976753911	2	0.8749	rp	15080-84-9	7010506	HMDB0029001	65195	-	128066.95	143016.0	137089.57	139477.94	65929.35	70698.54	67562.53	59916.01	49820.49	55016.74	55239.37	51123.87	72163.41	67462.96	52396.46	66416.34	107014.08	106562.39	106555.4	-	1.09801	0.0639331	1.22367	0.291212	insig	1.30928	1.4816e-05	2.59304	1.37464	up	0.186087
MW0014589	T3_positive	(+/-)5,6-EET Methyl Ester	Lipids	Free fatty acids	C21H34O3	335.25800000000004	334.2508	6.8056	[M+H]+	1.22267066487325	2	0.8624	rp	122799-12-6	13075008	-	62931	-	225246.63	221736.93	271583.91	298758.73	249862.8	110936.61	211716.64	217070.63	400933.1	398548.81	426079.26	342144.3	360196.05	424622.6	404815.5	396665.07	321634.17	325264.26	326134.51	-	0.137188	0.841994	1.01186	0.0170104	insig	1.18208	0.00176607	0.648927	-0.623872	insig	1.13218
MW0058015	T3_positive	1,2-Dimyristoyl-sn-glycero-3-phosphoethanolamine	GP	PE	C33H66NO8P	636.4492	635.4526	5.1596	[M+H]+	8.59369730696228	2	0.857	rp	998-07-2	9852308	HMDB0008821	-	-	43574.61	36610.6	38471.02	36210.91	21965.26	16456.83	33203.9	30288.28	11343.08	14347.43	9008.82	12305.39	16322.03	11285.63	19449.1	18950.22	26630.29	26361.44	26690.34	-	0.974725	0.0818423	1.40426	0.489813	insig	1.28518	3.34215e-05	3.29471	1.72015	up	0.855448
MW0144984	T3_positive	Alpha-Maltose	Others	Saccharides	C12H22O11	325.1132	342.1162	1.3008	[M+H-H2O]+	0.381856444988671	2	0.8564	rp	9005-84-9	439341	HMDB0037138	-	C00897	71280.81	71900.02	70727.67	76425.47	63626.84	49639.82	62017.57	62595.47	98355.75	86099.18	99123.33	70985.64	112921.29	242700.49	113459.91	96804.55	87398.41	89012.17	89022.96	-	0.895978	0.217951	1.59601	0.674466	insig	0.917669	0.0907092	0.818848	-0.288332	insig	1.10829
MW0128381	T3_positive	(S)-Acenocoumarol	Heterocyclic compounds	Heterocyclic compounds	C19H15NO6	354.1056	353.0899	6.5889	[M+H]+	16.754940342451597	2	0.8424	rp	66556-78-3	54683745	-	62996	-	131839.86	139274.32	136355.83	142669.89	219419.54	210877.86	232137.1	216844.99	5644.22	4674.92	2892.42	4709.5	36994.94	40367.67	32167.13	34819.75	128257.04	128263.53	127765.4	-	1.47762	0.000123192	8.05474	3.00984	up	1.30816	3.89671e-06	30.698	4.94007	up	1.3239
MW0132722	T3_positive	Rhamnazin	Flavonoids	Flavonols	C17H14O7	331.0805	330.074	5.8373	[M+H]+	3.46144325746423	2	0.823	rp	552-54-5	5320945	HMDB0133830	-	-	2373.76	1559.3	2589.28	3932.21	15953.84	16699.08	18112.35	15644.19	853.29	190.72	173.03	715.02	382.92	2381.83	1621.87	3715.48	6015.44	5929.4	6020.13	-	0.992725	0.111286	4.1935	2.06816	insig	1.12704	0.0172074	5.41109	2.43592	up	1.1832
MW0106536	T3_positive	3-Amino-4-phenylbutanoic acid	Amino acids and derivatives	Amino acids and derivatives	C10H13NO2	183.111	179.0946	1.6003	[M+NH4]+	0.47486074500113795	2	0.8127	rp	15099-85-1	277936	HMDB0000159	-	-	6185.45	7398.53	5812.92	5426.67	15896.21	15688.74	15905.05	6675.55	14030.52	13068.37	19772.26	14980.13	6100.9	9108.94	10474.17	11208.41	11438.82	11409.82	11710.28	-	1.19656	0.0173388	0.59647	-0.745479	insig	1.25881	0.00601313	0.401343	-1.31709	down	0.647229
MW0139812	T3_positive	Thalsimine	Heterocyclic compounds	Heterocyclic compounds	C38H40N2O7	637.3	636.2836	8.4613	[M+H]+	11.5872986303204	2	0.8111	rp	5525-36-0	362568	-	-	C09661	593.25	212.35	94.71	45.25	1778.91	1060.46	2175.57	769.38	9241.56	8320.52	7755.5	12547.71	22813.71	26037.58	27671.16	12978.93	1829.36	1821.97	1882.49	-	1.289	0.0241189	2.36368	1.24103	up	1.2475	0.0030328	0.0249717	-5.32356	down	1.28495
MW0126940	T3_positive	Peganine	Heterocyclic compounds	Heterocyclic compounds	C11H12N2O	171.0936	188.095	0.6251	[M+H-H2O]+	4.9860996499973	2	0.8091	rp	6159-55-3 | 7174-27-8	667496	-	-	-	28551.79	32505.24	29895.61	28662.22	11884.33	34660.51	32219.86	35642.08	102245.73	106871.31	103743.83	107110.33	125674.77	67597.37	116629.9	120268.16	35666.28	41799.39	40942.72	-	0.0177622	0.862045	1.02428	0.0346172	insig	1.3121	1.14977e-08	0.284817	-1.81189	down	1.16974
MW0012822	T3_positive	Azelaoyl PAF	GP	PA	C33H66NO9P	674.44	651.4475	7.5777	[M+Na]+	4.51828582154581	2	0.8009999999999999	rp	354583-69-0	17757205	-	62938	-	57786.86	47680.36	47767.0	56832.01	49050.25	42769.78	43235.57	42667.39	42934.34	34884.84	40720.67	38263.65	18797.63	16778.38	19704.27	22768.18	38759.49	39044.15	38087.26	-	1.44762	0.00015432	0.497747	-1.00652	down	1.13531	0.00950205	1.33968	0.421886	insig	1.2983
MW0052336	T3_positive	Diethyl fumarate	Others	Lactones	C8H12O4	195.0647	172.0736	2.9498	[M+Na]+	2.54935073748186	2	0.7998	rp	623-91-6 | 26298-06-6	638144	-	-	-	64611.55	64756.92	64441.36	62149.71	107598.04	111174.98	104016.89	104823.29	58976.71	47359.63	47889.89	58991.26	44224.47	41354.27	45376.53	60037.29	76632.28	76778.97	74888.24	-	0.620482	0.338376	0.895764	-0.158809	insig	1.02071	0.044817	1.20046	0.26359	insig	1.2873
MW0115288	T3_positive	Acetonitrile, ((2S,3R,4S,6R)-6-(beta-D-glucopyranosyloxy)-2-hydroxy-3,4-dimethoxycyclohexylidene)-, (2Z)-	Others	Saccharides	C16H25NO9	376.1602	375.1529	2.2345	[M+H]+	1.9616187299220702	2	0.7975	rp	51771-52-9	6437384	HMDB0030394	-	-	706.46	3793.78	3154.69	10218.92	8576.4	1497.25	8124.76	2290.79	27247.66	12478.48	34539.73	30882.67	5233.8	17141.8	14174.68	7342.49	16886.26	16832.34	16138.66	-	1.08012	0.0425591	0.417436	-1.26037	down	1.07516	0.0139806	0.169987	-2.55651	down	0.772373
pme2617	T3_positive	L-methionine sulfoxide	Amino acids and derivatives	Amino acids and derivatives	C5H11NO3S	212.0659	165.046	4.3211	[M+HCOO+2H]+	18.683139062503102	2	0.7944	rp	3226-65-1	158980	HMDB0002005	6428	C02989	8544.84	13454.32	13156.81	12697.33	18957.14	33490.85	34848.62	179.24	29792.67	29026.63	29456.34	29245.86	21607.15	21012.99	20263.07	20757.26	26748.14	27098.07	26642.53	ko00270,ko01100	1.49197	2.17284e-06	0.711704	-0.490652	insig	1.26235	0.000518401	0.407188	-1.29623	down	0.395203
MW0009131	T3_positive	N-Methyltyramine	Benzene and substituted derivatives	Benzene and substituted derivatives	C9H13NO	303.1437	151.0997	3.4153	[M+NH4]+	22.4954667373822	2	0.7939	rp	370-98-9	9727	HMDB0003633	-	C02442	3298.85	11951.65	10722.69	8861.23	8758.81	5390.89	9546.66	7994.29	9060.1	5430.81	8514.19	8294.81	5422.81	4269.53	1822.03	1914.7	6394.04	6427.98	6640.77	ko00350,ko01100	1.18056	0.0102292	0.429045	-1.2208	down	0.0348745	0.692272	1.11292	0.154355	insig	1.04386
MW0000002	T3_positive	4-Pentyn-1-ol	Others	Hydrocarbon derivatives	C5H8O	102.0904	84.0575	0.8832	[M+NH4]+	3.6313420550016002	2	0.7904	rp	5390-04-5 | 390-04-5	79346	-	24049	-	4495.54	8375.69	8887.66	9842.15	5658.4	8442.36	4798.13	2600.8	45659.97	47231.63	42427.6	42940.71	26047.41	47815.21	28645.55	28123.27	21603.98	21682.73	21820.21	-	1.05413	0.0983451	0.732814	-0.44848	insig	1.27536	5.20568e-07	0.177275	-2.49594	down	1.24469
MW0056883	T3_positive	Colfosceril palmitate	GP	PC	C40H80NO8P	756.5538	733.5622	6.4321	[M+Na]+	3.012675510732	2	0.785	rp	63-89-8	452110	HMDB0000564	5548	C00157	408876.91	777572.23	241106.89	105754.62	41125.56	14788.63	8602.61	49506.87	595656.39	778625.72	605148.84	539321.47	412306.14	285790.52	430537.48	230070.89	336421.2	342826.65	310408.21	ko00564,ko00590,ko00591,ko00592,ko01100,ko01110	1.25986	0.00653414	0.539436	-0.890477	insig	0.752176	0.190167	0.608758	-0.716059	insig	1.22976
MW0108646	T3_positive	N-Acetylproline	Amino acids and derivatives	Amino acids and derivatives	C7H11NO3	157.0751	157.0739	1.6201	[M+]+	0.500135362457854	2	0.7829999999999999	rp	68-95-1	66141	HMDB0094701	-	-	6063.71	6577.98	5103.95	4536.88	21789.07	22517.95	25135.34	17814.34	13499.63	16052.8	15610.57	14941.69	7727.41	7360.65	7539.85	7960.38	13066.15	13240.7	13081.74	-	1.48304	0.000599766	0.508917	-0.974498	insig	1.28329	1.61493e-05	0.370728	-1.43157	down	1.30748
MW0005999	T3_positive	alpha-Hydroxyhippuric acid	Benzene and substituted derivatives	Benzene and substituted derivatives	C9H9NO4	237.0865	195.0532	2.135	[M+CH3CN+H]+	1.9834068274349197	2	0.7798	rp	16555-77-4	450272	HMDB0002404	6667	-	19189.61	23025.78	18865.65	14642.52	116028.15	68698.73	65856.12	66416.09	58374.63	55128.52	54235.86	52971.49	36494.61	45985.83	34661.58	35596.06	46114.32	46915.13	46056.46	-	1.37024	0.00372003	0.692029	-0.531095	insig	1.28504	7.2136e-06	0.34309	-1.54334	down	1.1734
MW0125152	T3_positive	S-Methyl methanethiosulfonate	Others	Lactones	C2H6O2S2	237.1229	125.9809	2.5528	[M+HCOO+2H]+	3.32793999000103	2	0.7793	rp	2949-92-0	18064	HMDB0031832	-	-	2320.4	567.15	2750.81	3650.27	295.33	1648.37	176.35	932.13	13288.61	14879.39	12341.3	16399.21	9287.96	5222.12	10669.61	9622.86	5454.2	6054.69	5934.72	-	1.16305	0.0115784	0.611553	-0.709451	insig	1.16928	6.82841e-05	0.16322	-2.61511	down	1.19784
MW0120948	T3_positive	5,6,7,8-Tetrahydroquinolin-2(1H)-one	Others	Ketone compounds	C9H11NO	167.11599999999999	149.0841	2.1549	[M+NH4]+	4.2281904274688	2	0.778	rp	54802-19-6	264106	-	44972	-	6536.65	4500.18	8141.93	5093.45	7272.06	8118.74	8694.36	4235.68	17335.55	14442.87	16264.11	11948.8	22943.19	18053.98	21469.31	21995.95	14522.18	14290.78	14451.98	-	1.23769	0.00861806	1.40791	0.493556	insig	1.2139	0.00123102	0.404595	-1.30545	down	1.24334
MW0138536	T3_positive	Isorhoifolin	Heterocyclic compounds	Heterocyclic compounds	C27H30O14	578.1692	578.1636	5.5386	[M+]+	0.918313518797722	2	0.778	rp	552-57-8	9851181	HMDB0037349	-	-	2729.16	3224.45	3306.45	5521.88	2780.55	1053.56	2261.09	2743.31	38592.15	37011.53	22824.35	36411.47	16196.08	11839.2	22414.47	15870.37	8595.95	8725.56	8719.71	-	1.2769	0.0105448	0.491845	-1.02372	down	1.28465	0.00320341	0.109626	-3.18934	down	1.26599
MW0055282	T3_positive	Neotigogenin acetate	Steroids	Steroid	C29H46O4	459.3564	458.3396	6.9038	[M+H]+	20.267378931144	2	0.7779	rp	4948-43-0	313012	-	43696	-	8149.23	8813.49	4306.81	4671.8	6005.97	3248.66	6490.53	4884.65	3287.08	3365.72	1994.8	2003.83	258.15	4738.88	1382.56	3239.8	4085.19	3852.5	4008.46	-	0.459271	0.820537	0.903108	-0.14703	insig	1.09443	0.0402415	2.43548	1.28421	up	0.778714
MW0008927	T3_positive	n-Benzylacetamidine	Benzene and substituted derivatives	Benzene and substituted derivatives	C9H12N2	195.1137	148.1	1.8673	[M+HCOO+2H]+	2.2372318125008	2	0.7771	rp	69981-57-3	445678	-	45561	-	5388.09	7327.7	9131.56	8826.85	4388.33	1698.46	2560.63	1763.75	34871.1	43650.51	24903.44	34577.16	11986.95	21627.4	23886.9	10943.74	18567.7	17283.66	18763.55	-	1.19384	0.0142752	0.49597	-1.01167	down	1.26752	0.0046895	0.222273	-2.16959	down	1.23969
MW0168991	T3_positive	CYMARIN	Steroids	Cardiac glycoside	C30H44O9	571.2876	548.2985	5.4192	[M+Na]+	1.27160554071881	2	0.7766	rp	508-77-0	10504	-	43835	-	36404.88	37679.95	430033.48	415626.55	266783.5	273644.42	267057.3	257923.67	548783.67	543267.22	563691.91	505537.24	705485.68	621172.03	626994.27	688017.35	522194.56	513514.27	510708.12	-	1.34938	0.00506103	1.22227	0.289564	insig	0.847773	0.0677373	0.425556	-1.23258	insig	1.32128
MW0104152	T3_positive	N-carbamoylputrescine	Amino acids and derivatives	Amino acids and derivatives	C5H13N3O	114.1014	131.1059	0.7364	[M+H-H2O]+	1.66330221752276	2	0.7765	rp	6851-51-0	502	HMDB0033458	-	C00436	17615.73	17050.32	15942.67	14987.5	17809.8	43434.56	17805.86	14711.09	70079.0	28942.89	72334.43	25661.37	39188.3	41521.26	37656.59	43064.25	47630.97	45245.39	41313.98	ko00330,ko01100	0.193524	0.534924	0.81937	-0.287413	insig	1.07941	0.0811296	0.332946	-1.58664	down	0.970336
MW0106675	T3_positive	Ethyl N-acetyl-L-tyrosinate	Amino acids and derivatives	Amino acids and derivatives	C13H17NO4	298.1266	251.1158	1.8574	[M+HCOO+2H]+	0.214208120041803	2	0.7764	rp	840-97-1	13289	HMDB0000866	44264	C01657	19816.15	20595.21	21873.41	19606.97	7707.65	10393.66	8341.84	9091.31	6586.53	4964.23	3044.84	4318.96	5680.66	7970.67	8748.29	6606.69	13153.67	13184.75	13026.51	-	1.05191	0.0462779	1.53354	0.61687	insig	1.27198	6.14907e-06	4.32956	2.11422	up	0.78951
MW0016980	T3_positive	Cephalomannine	Benzene and substituted derivatives	Benzene and substituted derivatives	C45H53NO14	849.4265	831.3466	5.7361	[M+NH4]+	4.169795310877589	2	0.7762	rp	71610-00-9	6436208	-	73572	-	22442.04	25466.47	18322.36	21945.7	24021.71	5925.96	17139.19	12595.13	8499.8	958.57	4992.26	6242.14	18373.7	5332.09	9749.01	11259.97	11429.81	11268.93	11204.78	-	0.85624	0.115643	2.16089	1.11162	insig	1.0726	0.0002362	4.26123	2.09127	up	0.350844
MW0127920	T3_positive	2,5-Dihydroxycinnamic acid	Organic acids	Organic acids	C9H8O4	244.0565	180.0423	1.5604	[M+CH3CN+Na]+	3.23425975004454	2	0.7756	rp	636-01-1 | 38489-67-7	6442618	HMDB0134041	-	-	826.57	727.35	164.53	282.01	6500.68	14975.28	8668.77	10165.28	18524.43	22066.7	19947.0	17862.03	9716.56	6394.3	9286.77	10258.3	8046.42	8374.19	7403.25	-	1.41166	0.00015744	0.454794	-1.13671	down	1.27749	0.000180049	0.025516	-5.29245	down	0.241467
MW0133376	T3_positive	4H-1-Benzopyran-4-one, 5,7-dihydroxy-2-(4-hydroxyphenyl)-3,6,8-trimethoxy-	Flavonoids	Flavones	C18H16O8	361.1059	360.0845	2.2743	[M+H]+	8.37412018498185	2	0.7755	rp	57393-71-2	5386960	HMDB0137995	-	-	78966.81	85733.61	70983.58	79503.53	70256.6	51277.99	55428.22	36078.37	15141.13	1602.81	5705.92	4316.62	1075.73	3785.96	1785.7	3581.02	34471.09	35907.01	36119.24	-	0.753186	0.256204	0.382135	-1.38785	insig	1.2168	2.58523e-06	11.7755	3.55771	up	1.28465
MW0112752	T3_positive	Kynuramine	Alcohol and amines	Amines	C9H12N2O	361.1494	164.095	3.0296	[M+HCOO+2H]+	2.7369325948711802	2	0.7751	rp	363-36-0	9692	HMDB0012246	-	-	5273.07	11573.55	6494.17	3816.89	7056.82	10895.27	7389.78	10073.47	23148.1	27847.8	29497.95	30816.63	12999.02	8020.41	13113.43	14227.11	17401.16	17711.84	17375.49	-	1.38369	0.000410629	0.43446	-1.2027	down	1.22203	0.000115372	0.243981	-2.03516	down	0.785235
MW0006902	T3_positive	Methyldiphenylphosphine oxide	Benzene and substituted derivatives	Benzene and substituted derivatives	C13H13OP	217.0678	216.0704	0.8238	[M+H]+	24.181219782448697	2	0.7749	rp	2129-89-7	75041	-	519	-	579868.63	584621.91	577117.33	552985.17	718553.49	689852.66	587104.43	638784.97	8856.77	5761.41	6622.24	2216.61	10475.25	6990.01	10108.78	6634.89	319463.96	321464.19	320864.08	-	0.765263	0.171474	1.45837	0.544353	insig	1.29916	2.04127e-06	97.8211	6.61207	up	1.32368
MW0107785	T3_positive	Mimosine	Amino acids and derivatives	Amino acids and derivatives	C8H10N2O4	419.1209	198.0641	2.7513	[2M+Na]+	0.187918544932842	2	0.7748	rp	2116-55-4 | 10182-82-8 | 27678-82-6	3862	HMDB0015188	-	-	67999.11	36659.05	29390.4	73853.16	124537.86	119056.86	129045.86	122643.81	112864.15	116360.95	85706.61	112437.15	12360.32	35265.37	16993.28	18602.29	80113.5	77186.33	73064.38	-	1.42409	0.000116492	0.194729	-2.36046	down	1.05809	0.0084315	0.486469	-1.03958	down	1.27431
MW0108879	T3_positive	N-omega-Hydroxy-L-arginine	Amino acids and derivatives	Amino acids and derivatives	C6H14N4O3	254.1263	190.1066	1.7581	[M+CH3CN+Na]+	3.24035558499247	2	0.7745	rp	53054-07-2	123895	HMDB0004224	-	C05933	17822.4	45861.11	28458.35	48302.58	26791.32	28868.06	13923.11	40838.24	9896.15	13969.69	20029.28	14231.51	17092.86	642.63	15578.52	20828.73	25752.03	26634.35	27055.83	ko00330,ko01100,ko01110	0.416999	0.848334	0.931462	-0.102431	insig	1.02482	0.0612075	2.41618	1.27273	up	0.658348
MW0127882	T3_positive	2,2'-Dihydroxy-4',6'-dimethoxychalcone	Others	Ketone compounds	C17H16O5	301.1049	300.0998	6.144	[M+H]+	3.0531217625195897	2	0.7742	rp	1776-28-9	5964319	HMDB0140838	-	-	24439.91	56800.11	67604.19	63272.59	67807.92	60136.07	73393.5	76336.18	7008.26	6948.71	7037.9	4010.7	90221.48	118838.04	90979.46	95402.15	53173.7	49233.63	50399.19	-	1.48639	0.000754724	15.8141	3.98314	up	1.25264	0.0170803	8.48278	3.08454	up	1.14683
MW0052939	T3_positive	Forskolin	Terpenoids	Ditepenoids	C22H34O7	449.1889	410.2305	1.2413	[M+K]+	9.62526791685916	2	0.7736	rp	66575-29-9 | 66428-89-5	47936	-	53589	C09076	134717.38	154803.69	163123.23	160503.38	149762.64	156963.44	120798.9	131808.35	77354.29	73459.56	63950.6	22700.27	32764.39	683.43	56365.1	13579.99	100827.73	99932.33	98721.35	-	0.784986	0.103075	0.435403	-1.19958	insig	1.08674	0.00175181	2.58206	1.36852	up	0.954101
MW0107733	T3_positive	Leu-Leu-Ala	Amino acids and derivatives	Amino acids and derivatives	C15H29N3O4	384.219	315.2158	1.3404	[M+Na+HCOOH]+	3.63011166513161	2	0.7734	rp	20274-80-0	7020110	-	16218	-	6818.0	11706.21	4748.03	13403.74	2461.18	2317.82	5466.77	836.44	491.05	5274.92	4395.4	11597.9	477.53	2305.34	4379.75	1168.27	1283.22	1381.75	955.62	-	0.54463	0.246443	0.382866	-1.38509	insig	0.601265	0.270541	1.68553	0.753205	insig	0.327304
MEDN0308	T3_positive	DL-2-Aminooctanoic acid	Organic acids	Organic acids	C8H17NO2	160.132	159.1259	1.3205	[M+H]+	2.29054157252051	2	0.7732	rp	644-90-6	69522	HMDB0000991	5923	-	6664.76	5905.74	5343.06	7095.21	5190.99	4988.84	4807.57	3719.78	16482.87	16199.2	15277.07	14101.95	12578.27	10456.86	16104.71	14714.67	13449.1	13142.74	13470.61	-	0.788606	0.201258	0.867766	-0.204622	insig	1.29097	1.72153e-05	0.40297	-1.31125	down	1.27771
MW0154369	T3_positive	Neolinustatin	Alkaloids	Alkaloids	C17H29NO11	441.2116	423.1741	2.7712	[M+NH4]+	5.030865186850099	2	0.7724	rp	72229-42-6	119533	HMDB0038482	66915	C08336	72842.47	68060.71	71680.06	70879.4	93668.69	87571.3	85382.87	94110.03	64128.66	54077.47	54460.82	59352.93	42863.65	40080.11	49733.81	47219.58	70461.38	69295.9	70534.88	-	1.28426	0.00674005	0.775352	-0.367076	insig	1.16853	0.00720353	1.22172	0.28891	insig	1.30375
MEDP1061	T3_positive	o-Tyrosine	Amino acids and derivatives	Amino acids and derivatives	C9H11NO3	228.0859	181.0739	2.9898	[M+HCOO+2H]+	2.34702579746227	2	0.7718	rp	2370-61-8	91482	HMDB0006050	-	-	121071.44	116896.0	125890.35	118661.51	35828.84	35517.05	33690.04	35515.04	3207.18	4056.56	2830.56	4068.66	1263.22	5423.23	777.79	2318.34	27889.22	27975.52	27767.17	-	0.766692	0.378368	0.690716	-0.533836	insig	1.31209	6.54314e-06	34.0691	5.09039	up	1.25268
MW0000520	T3_positive	Cathine	Alkaloids	Alkaloids	C9H13NO	220.0864	151.0997	1.3008	[M+Na+HCOOH]+	4.85606421001705	2	0.77	rp	492-39-7 | 36393-56-3 | 37577-28-9	441457	-	2190	C08300	1631.22	3296.6	3488.71	1804.9	2558.18	2345.0	4527.22	2241.56	7903.75	11174.15	8741.41	9945.06	4946.18	213.93	10000.6	2731.74	3101.19	2995.25	3021.23	ko00996,ko01100	0.840717	0.0923172	0.473792	-1.07767	insig	1.2268	0.000383146	0.270663	-1.88543	down	0.117659
MW0108044	T3_positive	Lys-Gln	Amino acids and derivatives	Amino acids and derivatives	C11H22N4O4	292.2016	274.1641	2.0954	[M+NH4]+	6.12578651498552	2	0.77	rp	92352-82-4	196305	HMDB0028949	23754	-	234197.15	189696.21	189065.33	190916.22	701234.36	239350.27	245406.66	307759.91	63064.7	68637.66	167593.5	66489.21	84064.48	89806.9	86238.08	81157.73	147543.62	147491.84	146075.97	-	0.0586833	0.825209	0.932972	-0.100094	insig	1.09091	0.0160052	2.19767	1.13597	up	1.20924
MW0109107	T3_positive	Phe-Gly	Amino acids and derivatives	Amino acids and derivatives	C11H14N2O3	222.092	222.1004	2.2146	[M+]+	6.349521924917671	2	0.77	rp	721-90-4	6992304	HMDB0028995	65075	-	4336.08	2851.28	2126.93	6815.26	2861.04	3785.51	1947.99	5621.26	2719.52	3887.92	4729.74	3988.87	1527.19	1560.87	1611.42	2762.58	3107.88	2732.88	3277.53	-	1.27733	0.0102839	0.486887	-1.03834	down	0.0556105	0.865977	1.05243	0.0737203	insig	0.903666
MW0168166	T3_positive	Harmalol	Alkaloids	Alkaloids	C12H12N2O	401.1993	200.095	2.4931	[2M+H]+	3.0174670601226903	2	0.7694	rp	525-57-5	3565	HMDB0029838	-	C06537	10841.7	8505.0	8247.03	9828.11	12105.1	5360.53	1475.05	1753.2	6758.43	5273.11	4429.93	2464.23	6743.11	20123.97	10533.81	19539.34	10964.33	10515.34	10586.83	-	1.1834	0.0602922	3.00862	1.5891	up	1.05641	0.00702232	1.9773	0.983534	insig	0.904733
MW0139715	T3_positive	[(2R,3R,4S,5S,6R)-2-[(1R,2Z,3S,4R,5S)-2-(cyanomethylidene)-3-hydroxy-4,5-dimethoxycyclohexyl]oxy-4,5-dihydroxy-6-(hydroxymethyl)oxan-3-yl] (Z)-3-(4-hydroxy-3-methoxyphenyl)prop-2-enoate	Others	Lactones	C26H33NO12	598.2201	551.2003	2.7754	[M+HCOO+2H]+	14.5513542711253	2	0.7693	rp	67411-22-7	6442644	HMDB0035475	85007	-	31377.88	30959.44	34271.78	34998.18	19065.23	10950.29	23672.4	25697.71	16703.55	23983.27	17807.71	20395.42	44319.8	39653.61	45787.26	50367.64	32690.22	32713.72	32246.16	-	1.44614	0.000147896	2.28329	1.19111	up	1.21883	0.000942374	1.66824	0.738326	insig	1.15663
MW0111271	T3_positive	4-(2-Pyridylazo)-N,N-dimethylaniline	Alkaloids	Pyridine alkaloids	C13H14N4	227.1272	226.1218	5.4588	[M+H]+	1.14653632998341	2	0.7687	rp	13103-75-8	81528	-	96366	-	3344.55	5333.77	3157.85	4366.72	2149.5	2275.04	3464.46	2635.75	9587.06	15896.17	8332.9	8549.99	1208.24	4618.66	8628.01	5036.89	6406.6	6263.78	6295.13	-	0.987181	0.0517141	0.46008	-1.12004	insig	1.17544	0.0308206	0.382449	-1.38666	down	0.494695
MW0104699	T3_positive	Spermidic acid	Organic acids	Organic acids	C7H13NO4	260.0519	175.0845	3.3854	[M+K+HCOOH]+	4.3862266075223	2	0.7676	rp	4386-03-2	2572	HMDB0002201	6542	-	22246.21	24388.02	23956.79	22686.81	22105.29	30412.08	27672.4	28556.32	6650.52	8883.44	8781.76	7859.51	2715.7	2641.68	2341.88	221.14	12896.75	13102.1	12967.07	-	1.13722	0.000271871	0.246165	-2.02231	down	1.29753	7.53932e-07	2.89906	1.53558	up	1.18228
MW0057740	T3_positive	1,2-Dihexanoyl-sn-glycero-3-phosphocholine	GP	PC	C20H40NO8P	453.2487	453.2492	6.0946	[M+]+	4.49330178450831	2	0.7675	rp	34506-67-7	10072611	-	39963	-	11930.06	12139.58	12159.27	12514.18	18221.38	24357.5	18496.24	17524.62	43220.8	40390.35	58714.69	33224.4	27188.55	26794.23	32887.64	30106.65	33674.24	33327.47	33815.53	-	1.16911	0.0680427	0.666345	-0.585658	insig	1.28122	0.00969153	0.277659	-1.84861	down	1.1671
MW0113098	T3_positive	4'-Methoxy-alpha-pyrrolidinopropiophenone	Others	Ketone compounds	C14H19NO2	505.2472	233.1416	1.7774	[2M+K]+	2.35187591532579	2	0.7667	rp	478243-09-3	6430836	-	85056	-	73709.18	73896.55	65900.87	67273.79	64917.61	60143.71	53569.17	68157.31	32018.45	31036.76	28633.67	35357.84	41756.47	59879.83	40045.72	41239.25	59589.61	58857.8	59622.26	-	1.21346	0.0548436	1.4398	0.525864	insig	1.29722	1.6038e-05	2.21006	1.14408	up	1.00697
MW0108192	T3_positive	H-Met-arg-phe-ala-OH	Amino acids and derivatives	Amino acids and derivatives	C23H37N7O5S	524.2607	523.2577	5.6381	[M+H]+	2.56584107307268	2	0.7664	rp	67368-29-0	9914740	-	44690	-	8802.8	12423.03	34001.32	22177.45	4333.22	19414.36	10925.38	3587.63	23523.15	51344.86	51412.79	21795.99	18138.37	15933.97	22280.81	7179.86	12363.66	16284.24	14862.35	-	1.06482	0.0784146	0.429054	-1.22077	down	0.784213	0.135411	0.522733	-0.935854	insig	0.663628
MW0008516	T3_positive	Diphenylmethylene-Glycine benzyl ester	Benzene and substituted derivatives	Benzene and substituted derivatives	C22H19NO2	396.0938	329.1416	3.4848	[M-2H+3Na]+	0.619055884953923	2	0.7659999999999999	rp	81477-91-0	11782449	-	44984	-	32167.45	35367.66	28134.7	34091.07	10939.97	13607.26	13584.9	14009.16	11273.02	11119.12	6545.93	4876.18	532.3	4830.47	2470.7	1264.67	14543.09	14017.69	14331.46	-	1.16596	0.022738	0.269062	-1.89399	down	1.23316	4.15912e-05	3.83746	1.94015	up	1.15243
MW0106958	T3_positive	Glu-Gly	Amino acids and derivatives	Amino acids and derivatives	C7H12N2O5	205.0816	204.0746	1.2209	[M+H]+	0.479912862516585	2	0.7659999999999999	rp	13716-89-7	6427052	HMDB0028819	-	-	8532.12	201620.41	235353.21	224033.37	224344.09	249766.51	214075.64	232289.87	301592.58	224706.18	253676.94	238402.11	479024.06	820703.12	429646.2	409976.98	333100.21	332850.55	323257.95	-	1.2872	0.0600134	2.10074	1.0709	up	0.562849	0.20233	0.657456	-0.605033	insig	1.18816
MW0108984	T3_positive	Oleoyl Ethyl Amide	Alcohol and amines	Amines	C20H38NO-	327.3355	308.2953	6.3124	[M+NH4]+	0.27781259746007	2	0.7653	rp	85075-82-7	53442596	-	44905	-	2059.06	603.9	587.23	248.2	503.95	243.66	555.99	1440.01	1302.37	2874.08	2050.55	2206.56	3947.53	1756.1	3012.29	2113.17	1098.25	1101.01	867.2	-	0.557193	0.352993	1.28405	0.360698	insig	0.929506	0.0560849	0.414818	-1.26945	insig	1.11033
MADN0548	T3_positive	Fmoc-L-leucine	Amino acids and derivatives	Amino acids and derivatives	C21H23NO4	745.3206	353.1627	5.1191	[2M+K]+	0.8374598925827751	2	0.7652	rp	35661-60-0	1549133	-	44299	-	12473.09	10244.21	12147.74	5876.65	4894.99	4440.17	2256.12	5939.99	3482.61	7624.12	1327.9	2845.92	3725.36	415.79	11062.25	9234.91	5683.11	6632.79	6561.87	-	0.0849986	0.453515	1.59931	0.677448	insig	0.993951	0.0205221	2.66624	1.41481	insig	0.105264
MEDTP02665	T3_positive	2-Aminoheptanedioic acid	Organic acids	Organic acids	C7H13NO4	222.09400000000002	175.0845	1.63	[M+HCOO+2H]+	6.935738672524391	2	0.7648	rp	3721-85-5	101122	HMDB0034252	-	-	5465.18	6156.01	7193.25	4656.93	23757.28	22787.64	22583.8	23554.99	15350.72	20383.19	17436.52	13660.94	9150.01	4165.5	10085.06	12822.17	17459.7	18156.54	17415.96	-	1.0963	0.0174585	0.542002	-0.88363	insig	1.26058	0.00259547	0.351203	-1.50962	down	1.14456
MW0005557	T3_positive	5-Aminoimidazole-4-carboxamide	Alcohol and amines	Amines	C4H6N4O	241.0731	126.0542	1.6201	[M+HCOO+2H]+	7.678992405075751	2	0.7646	rp	360-97-4	9679	HMDB0003192	629	C04051	13007.52	12724.6	5235.09	9385.43	14676.54	8571.01	11208.27	10204.58	2269.62	1298.21	3589.37	2127.88	1602.31	8112.56	824.29	2592.12	5139.75	5236.76	4740.15	ko00230,ko01100	0.0609147	0.609371	1.41423	0.500021	insig	1.17676	0.0199013	4.34597	2.11968	up	1.04894
MW0000464	T3_positive	Thebaine	Alkaloids	Isoquinoline alkaloids	C19H21NO3	334.1423	311.1521	1.4001	[M+Na]+	2.54303749997575	2	0.7639	rp	115-37-7	5324289	-	-	C06173	29669.58	23901.51	21351.59	70594.54	51073.6	48078.58	44868.52	44044.81	98013.57	94384.1	94099.67	97713.4	61852.1	62939.82	66047.78	60863.29	66789.43	66096.7	66787.51	ko00950,ko01100,ko01110	1.4896	6.84893e-07	0.655117	-0.610175	insig	1.12461	0.0136208	0.378743	-1.40071	down	1.26445
MW0007219	T3_positive	Frangulin A	Benzene and substituted derivatives	Benzene and substituted derivatives	C21H20O9	833.2335	416.1107	4.129	[2M+H]+	5.903510718023809	2	0.7633	rp	521-62-0	196979	HMDB0036408	-	-	5386.5	7187.97	15292.65	17127.05	3544.36	3169.42	4185.98	3007.18	2445.32	3484.16	3853.3	3312.02	8156.0	6580.45	7581.41	3959.53	7558.39	5581.37	7519.82	-	1.23322	0.0325529	2.0067	1.00483	up	1.10499	0.0706553	3.43603	1.78074	up	1.07768
Lmhp001670	T3_positive	Val-Leu	Amino acids and derivatives	Amino acids and derivatives	C11H22N2O3	339.1547	230.16299999999998	2.8108	[M+H]+	4.70740122494817	2	0.7628	rp	3989-97-7	6993118	HMDB0029131	65222	-	42269.91	61915.65	87475.16	62313.0	912905.28	916511.32	924191.64	913066.79	727995.13	727681.53	720014.37	699134.71	492273.13	502781.01	501404.82	525157.58	447113.3	444832.19	444788.13	-	1.48994	5.95843e-07	0.703214	-0.507965	insig	1.29974	7.73174e-09	0.088344	-3.50072	down	1.32491
MW0103382	T3_positive	4'-Methylacetophenone	Others	Ketone compounds	C9H10O	291.1083	134.0732	3.0296	[M+CH3CN+Na]+	4.278327152462681	2	0.7626	rp	122-00-9	8500	HMDB0032608	-	-	5879.63	10237.18	8101.93	5591.7	16619.15	9603.35	13226.33	12576.22	8281.97	6532.54	9114.71	8851.19	5951.15	6540.33	3194.86	5946.25	10880.03	10986.38	10916.8	-	1.05962	0.0280353	0.659924	-0.599627	insig	0.374768	0.57471	0.909398	-0.137016	insig	1.16554
MW0013395	T3_positive	1-hexadecanoyl-2-(5Z,8Z,11Z,14Z-eicosatetraenoyl)-sn-glycero-3-phosphoethanolamine	GP	PE	C41H74NO8P	740.5191	739.5152	8.7756	[M+H]+	12.4361512914413	2	0.762	rp	70812-59-8	9546800	HMDB0008937	-	-	2446.19	664.17	648.96	708.33	3218.53	3202.38	11983.92	12228.24	15009.16	16190.17	10492.59	11393.68	9863.72	7131.68	5850.86	6443.48	10969.01	13579.32	11011.11	-	1.26753	0.0144409	0.551745	-0.857925	insig	1.25467	0.00169592	0.0841594	-3.57073	down	0.187441
MW0139227	T3_positive	Oxyresveratrol	Heterocyclic compounds	Heterocyclic compounds	C14H12O4	506.1857	244.0736	3.3854	[2M+NH4]+	5.90260947152493	2	0.7613	rp	29700-22-9 | 4721-07-7	5281717	HMDB0128505	-	-	39086.57	36150.23	22234.05	35723.13	46578.3	54460.68	61004.49	30239.26	7834.08	9942.65	2937.84	8193.27	19352.73	32993.0	14793.95	34194.83	26743.73	11142.12	25233.05	-	1.25769	0.0286199	3.50543	1.80959	up	1.19268	0.00318131	4.60754	2.204	up	0.96658
MW0108880	T3_positive	N-omega-Propyl-L-arginine	Amino acids and derivatives	Amino acids and derivatives	C9H20N4O2	239.1481	216.1586	2.6922	[M+Na]+	2.0094105450141297	2	0.7613	rp	137361-05-8	447180	-	44817	-	24455.51	28444.88	15210.3	28638.32	57768.64	61269.26	53708.44	59636.73	59333.12	54644.73	57318.22	58194.11	57145.56	56860.26	59162.2	40898.35	52360.58	52344.17	52073.95	-	0.521325	0.435008	0.932791	-0.100374	insig	1.21736	0.000920246	0.421582	-1.24611	down	0.502668
MW0008791	T3_positive	2-(acetylsulfamoyl)benzoic Acid	Benzene and substituted derivatives	Benzene and substituted derivatives	C9H9NO5S	509.0309	243.0201	0.6251	[2M+Na]+	1.51251925067864	2	0.7593	rp	849067-18-1	11425048	-	45011	-	15177.8	30611.85	27174.31	24980.04	53238.15	40458.36	33845.61	39284.27	89094.24	92616.75	92323.71	85995.38	80752.06	48262.55	75944.11	74712.21	23063.25	30516.54	31558.04	-	1.01878	0.0684801	0.776799	-0.364387	insig	1.26356	3.55895e-05	0.272044	-1.87809	down	1.07401
MW0107303	T3_positive	Histidylglycine	Amino acids and derivatives	Amino acids and derivatives	C8H12N4O3	398.1079	212.0909	3.1689999999999996	[M+CH3CN+Na]+	0.611033982522713	2	0.7593	rp	2578-58-7	101179	HMDB0028885	-	-	146715.34	146935.08	138733.39	120097.16	32397.53	46311.06	30973.73	36392.2	25841.91	35427.93	30604.81	29192.32	40786.93	36889.73	36324.41	39447.2	45404.17	41390.05	44668.83	-	1.22086	0.0182591	1.26747	0.341947	insig	1.30346	0.00016889	4.56343	2.19012	up	0.338129
MW0110425	T3_positive	Val-Thr	Amino acids and derivatives	Amino acids and derivatives	C9H18N2O4	475.2159	218.1267	3.8829	[2M+K]+	5.05730197345444	2	0.7589	rp	72636-02-3	9815826	-	65103	-	30350.36	24003.39	20407.71	20419.64	24900.52	29614.52	30229.98	30289.15	14588.72	7858.39	10771.32	14577.05	7344.3	5095.76	5516.56	5005.6	18210.35	17408.02	18334.41	-	1.29142	0.0262806	0.480427	-1.05761	down	1.1233	0.00769704	1.99142	0.993801	insig	1.31219
MW0113071	T3_positive	4-Hydroxy-4-methyl-5-hexenoic acid gamma lactone	Others	Others	C7H10O2	173.0803	126.0681	4.0016	[M+HCOO+2H]+	0.7603113400733721	2	0.7588	rp	1073-11-6	102550	HMDB0032333	-	-	24613.17	19249.55	25881.47	25455.56	12442.7	17065.27	12948.06	15058.23	7660.87	8424.65	11003.76	9279.77	25400.07	22660.06	21631.66	22068.79	20446.34	20387.5	19815.43	-	1.4639	1.96924e-05	2.52304	1.33516	up	1.27096	0.000746283	2.6176	1.38825	up	1.22398
MW0105581	T3_positive	Alitame	Organic acids	Organic acids	C14H25N3O4S	400.1593	331.1566	2.9539999999999997	[M+Na+HCOOH]+	7.48113523263216	2	0.7586	rp	80863-62-3	64763	-	-	-	16436.84	13338.37	13004.12	14188.9	10989.86	10853.22	9177.03	14599.92	24363.74	27525.77	23129.56	24058.35	24164.16	23342.45	18343.88	30955.0	24551.95	24280.39	23777.73	-	0.201573	0.847673	0.977069	-0.0334674	insig	1.26517	0.000174697	0.574987	-0.798399	insig	1.20012
MW0106148	T3_positive	Chorismic acid	Organic acids	Organic acids	C10H10O6	475.084	226.0477	4.8785	[2M+Na]+	0.15303086280033099	2	0.7578	rp	617-12-9	12039	HMDB0012199	-	C00251	1820.34	1461.62	3078.54	1582.44	63323.14	66134.37	63691.25	69567.83	1918.21	1244.91	1377.06	2841.31	191593.15	182313.71	178880.79	194016.59	61591.33	61117.94	60882.82	ko00130,ko00400,ko00790,ko00996,ko00999,ko01100,ko01110,ko01230,ko01240	1.49296	1.40946e-05	101.173	6.66067	up	0.176531	0.795996	1.07606	0.105761	insig	1.32392
MEDTP00538	T3_positive	3-Oxo-octanoic acid (2-oxo-tetrahydro-furan-3-YL)-amide	Amino acids and derivatives	Amino acids and derivatives	C12H19NO4	241.1299	241.1314	2.2544	[M+]+	3.4453455450034203	2	0.7574	rp	147795-39-9	127293	-	36734	-	5912.3	13458.73	7538.75	8046.12	3635.12	5149.86	1284.96	2512.14	10413.85	7299.54	9308.98	8675.36	3817.15	4971.91	13097.36	14275.99	9831.05	9645.01	9658.11	-	0.240617	0.969045	1.01302	0.0186585	insig	0.169233	0.921337	0.979219	-0.0302964	insig	0.903977
MW0127757	T3_positive	Aegeline	Alkaloids	Phenolamine	C18H19NO3	633.2385	297.1365	5.0791	[2M+K]+	2.92115776798005	2	0.7553	rp	37791-13-2	15558419	HMDB0033435	-	-	2757.21	7698.96	6957.43	8776.93	2318.67	5359.97	1801.95	1463.82	33198.65	22217.26	38166.48	37885.96	93295.51	85457.51	85847.13	97964.48	32020.79	32582.77	32369.77	-	1.4326	2.68599e-05	2.75781	1.46352	up	1.20829	0.00335489	0.199215	-2.3276	down	1.3032
MW0001218	T3_positive	Propylene glycol dibenzoate	Benzene and substituted derivatives	Benzene and substituted derivatives	C17H16O4	353.1022	284.1049	6.5889	[M+Na+HCOOH]+	4.48677003262787	2	0.7548	rp	19224-26-1	517637	HMDB0040412	-	-	686829.69	758776.5	724252.07	781253.87	1202930.61	1136377.66	1283268.75	1182004.42	32065.07	28188.22	22974.44	12449.44	319372.43	252731.74	228338.29	246643.28	700172.48	708542.64	699762.89	-	1.46428	0.000880475	10.9439	3.45206	up	1.30076	2.92403e-05	30.8445	4.94694	up	1.31747
MW0108426	T3_positive	N-(3-Indolylacetyl)-L-isoleucine	Amino acids and derivatives	Amino acids and derivatives	C16H20N2O3	335.1587	288.1474	4.1602	[M+HCOO+2H]+	1.5996384799166203	2	0.7546	rp	57105-45-0	644226	-	34533	-	3190.31	10049.44	7432.16	3814.02	4037.49	1550.4	4534.17	7939.42	47963.55	32688.94	42397.37	39795.11	30737.05	27186.61	30167.09	16473.55	29985.0	29454.67	30017.43	-	1.12558	0.01922	0.642109	-0.639109	insig	1.24087	0.000365057	0.150363	-2.73347	down	1.19529
MW0105527	T3_positive	L-Alanyl-L-methionine	Amino acids and derivatives	Amino acids and derivatives	C8H16N2O3S	329.0853	220.0882	1.4405	[M+H]+	12.068935665041598	2	0.7544	rp	14486-05-6	85744	HMDB0028693	-	-	25852.97	22557.65	29165.48	30769.38	26267.37	25453.62	26395.86	18195.06	672.57	1519.8	2209.88	2331.31	1005.66	2445.77	4668.14	1125.51	18587.5	18566.24	18867.55	-	0.291353	0.536202	1.37299	0.457316	insig	1.27433	0.000548192	16.0904	4.00813	up	1.24842
MW0109801	T3_positive	Tentoxin	Alcohol and amines	Polyamines	C22H30N4O4	414.2323	414.2267	4.6008	[M+]+	5.63343955005075	2	0.7544	rp	28540-82-1	5281143	-	-	C08441	25463.63	3567.17	14890.86	34719.96	6210.1	6861.3	8943.26	8360.83	21036.6	27800.85	35454.51	37149.32	8319.47	6789.67	4784.22	8992.99	20865.2	19602.7	20426.67	-	1.42513	0.00641211	0.237863	-2.0718	down	0.633245	0.22614	0.647569	-0.626894	insig	0.221844
MW0007933	T3_positive	DL-2-(2,4-Dinitroanilino)-4-(methylsulphinyl)butyric acid	Benzene and substituted derivatives	Benzene and substituted derivatives	C11H13N3O7S	332.0659	331.0474	5.9303	[M+H]+	8.09833858752995	2	0.7536	rp	1695-02-9	102676	-	24044	-	1500.25	1427.41	1775.25	2630.98	3215.88	1918.99	4490.33	3653.16	294.41	600.03	630.68	93.52	555.88	550.85	345.16	840.9	3028.63	2864.95	2807.85	-	0.621818	0.345663	1.41649	0.502322	insig	1.09491	0.00812719	4.5309	2.1798	up	1.25032
MW0115141	T3_positive	Physostigmine	Heterocyclic compounds	Heterocyclic compounds	C15H21N3O2	293.2046	275.1634	2.0954	[M+NH4]+	10.7027040448315	2	0.7529	rp	57-47-6	5983	HMDB0015116	-	C06535	36255.24	26829.63	18276.47	19050.82	44514.38	41065.27	36382.51	32901.31	3063.01	9592.28	5105.83	7963.87	7499.29	8799.24	9921.14	6584.89	12902.54	13683.71	14768.68	ko00901,ko01110	0.654846	0.333024	1.2752	0.350726	insig	1.16352	0.0158648	3.90329	1.96469	up	1.30673
MW0123029	T3_positive	Bendiocarb	Benzene and substituted derivatives	Benzene and substituted derivatives	C11H13NO4	469.1586	223.0845	2.5707	[2M+Na]+	1.3274174802157401	2	0.7528	rp	22781-23-3	2314	-	44456	-	5336.29	6252.22	8371.15	7529.11	40222.88	64396.2	44363.04	46015.78	25564.17	38949.62	37238.99	36818.43	24486.27	24106.49	21976.0	28042.01	30978.61	31688.18	30890.46	-	1.16269	0.0394067	0.711625	-0.49081	insig	1.28612	0.0020956	0.198373	-2.33371	down	1.22467
MW0053734	T3_positive	Glycerophospho-N-Palmitoyl Ethanolamine	GP	PE	C21H44NO7P	454.2842	453.2855	4.7807	[M+H]+	3.1776559855070095	2	0.7526	rp	100575-09-5	53393933	-	45334	-	9670.96	30852.71	17036.51	26254.09	7318.35	2171.14	10643.2	370.89	13972.48	826.81	15350.14	28658.37	4078.19	9666.75	6134.69	5626.27	8844.74	7749.72	8981.13	-	0.246086	0.240371	0.433716	-1.20518	insig	0.48897	0.431588	1.42522	0.511188	insig	0.498235
MW0108601	T3_positive	2-Amino-6-ureidohexanoic acid	Amino acids and derivatives	Amino acids and derivatives	C7H15N3O3	253.11900000000003	189.1113	2.2942	[M+CH3CN+Na]+	2.41340481501595	2	0.7521	rp	197236-50-3	231356	-	85017	-	2411.11	3792.98	4425.28	3785.09	1848.42	1351.09	4182.78	1248.92	4113.37	3092.3	1242.22	1436.18	1215.92	831.56	1097.52	990.54	3461.99	3717.02	3512.33	-	1.07272	0.12685	0.418405	-1.25703	down	0.689226	0.219792	1.45835	0.54434	insig	0.875247
MW0105643	T3_positive	N-arachidonoylglycine	Amino acids and derivatives	Amino acids and derivatives	C22H35NO3	408.2734	361.2617	6.4122	[M+HCOO+2H]+	1.15804270256975	2	0.7519	rp	179113-91-8	5283389	HMDB0005096	-	-	46377.0	44588.0	63678.7	33821.07	6952.38	16150.02	15140.85	22513.52	100853.36	100926.02	85716.3	126318.57	130799.62	86272.79	89736.81	105805.41	69969.57	70704.22	68733.35	-	0.0328948	0.982618	0.997101	-0.00418835	insig	1.19123	0.0021951	0.455433	-1.13469	down	1.26054
MW0150469	T3_positive	Gly-Pro-Met	Amino acids and derivatives	Amino acids and derivatives	C12H21N3O4S1	286.119	303.1253	2.8307	[M+H-H2O]+	5.22044807254929	2	0.7518	rp	109456-28-2	67746222	-	16856	-	4644.02	9712.83	10163.82	15631.62	6658.91	2425.66	6862.92	418.49	2974.12	2659.7	2245.13	5707.74	2375.4	2421.79	1335.52	2264.18	5876.67	5938.03	5874.13	-	0.87785	0.198192	0.618023	-0.694267	insig	1.05481	0.0533961	2.95527	1.56329	up	0.195441
MW0000250	T3_positive	Ergosine	Alkaloids	Alkaloids	C30H37N5O5	547.3003	547.2795	5.678	[M+]+	8.07082518654951	2	0.7509999999999999	rp	561-94-4	105137	-	-	C09167	14275.63	8926.21	10650.02	15102.8	13720.92	18215.01	8317.99	15077.51	7151.19	7557.94	6339.11	4678.22	3406.89	4011.5	3461.29	3408.72	10512.22	10842.71	10550.7	-	1.34896	0.0178977	0.555397	-0.848409	insig	1.11213	0.0213238	1.90289	0.928193	insig	1.26392
MW0010461	T3_positive	[8]-Dehydrogingerdione	Phenolic acids	Phenolic acids	C19H26O4	611.1639	318.1831	2.5429	[M+Na]+	7.71806052170503	2	0.7492	rp	77334-08-8	131752598	HMDB0039277	-	-	192001.58	148555.87	198801.0	196537.39	38118.97	69337.37	62086.93	65508.78	37201.48	24122.22	63121.7	35273.32	98523.03	80421.85	96765.25	85232.25	71425.43	76718.7	72931.63	-	1.3014	0.00389272	2.25986	1.17624	up	1.25013	0.00011921	4.60745	2.20397	up	1.04004
MEDN0038	T3_positive	Oxiglutatione	Amino acids and derivatives	Amino acids and derivatives	C20H32N6O12S2	612.1332	612.1519999999999	5.6579999999999995	[M+]+	3.67207709749089	2	0.7490000000000001	rp	27025-41-8	65359	HMDB0003337	-	C00127	1775.77	2674.29	3197.4	993.53	3855.22	1099.75	3057.77	2430.21	4249.27	6732.88	11313.29	21580.81	1032.65	1137.99	2882.62	3931.83	3987.8	3905.29	3953.01	ko00480,ko01100,ko01240	1.19585	0.105204	0.204783	-2.28784	down	1.08038	0.103886	0.19694	-2.34417	down	0.265158
MADP0532	T3_positive	6-Methylthioguanine	Nucleotides and derivatives	Nucleotides and derivatives	C6H7N5S	228.0497	181.0422	2.2743	[M+HCOO+2H]+	12.0503249499393	2	0.7485	rp	1198-47-6	70976	-	502	-	30843.04	30777.51	28066.9	29012.37	7881.59	8577.72	7653.59	7802.56	3560.98	1578.79	2608.76	3428.84	2498.34	4208.05	2085.95	4644.43	11442.68	11501.22	11524.22	-	0.386471	0.496896	1.20214	0.265606	insig	1.29113	2.96063e-07	10.6197	3.40867	up	1.17551
MW0003256	T3_positive	2-Methylbenzhydrol	Benzene and substituted derivatives	Benzene and substituted derivatives	C14H14O	199.1079	198.1045	1.4201	[M+H]+	2.4227436400536804	2	0.7467	rp	5472-13-9	95659	-	1669	-	370.04	348.03	165.23	101.03	543.36	432.48	94.18	366.66	1512.66	984.42	2272.88	2539.26	1349.93	5091.06	4101.23	2696.81	1017.45	1167.5	1007.38	-	0.782304	0.169907	1.81128	0.857008	insig	1.20117	0.0191895	0.13467	-2.8925	down	1.17498
MW0152629	T3_positive	H-Leu-Trp-OH	Amino acids and derivatives	Amino acids and derivatives	C17H23N3O3	394.09	317.1739	1.5203	[M-H+2K]+	0.41436495749280794	2	0.7462	rp	5156-22-9	6992319	-	65031	-	611.43	830.56	649.1	295.05	1045.23	419.87	186.01	867.82	3756.53	2557.13	4497.87	1132.03	4244.15	3126.54	6436.18	2113.44	1174.85	1122.11	960.08	-	0.486908	0.43476	1.33296	0.414636	insig	1.12853	0.0459876	0.199785	-2.32348	down	1.15188
MW0000153	T3_positive	Bicuculline	Alkaloids	Isoquinoline alkaloids	C20H17NO6	368.1121	367.1056	1.3008	[M+H]+	5.01587122002434	2	0.746	rp	485-49-4	10237	-	44019	C09364	96349.95	91402.11	102859.88	93189.4	224849.78	222009.27	210796.42	219483.42	132359.66	136795.36	138757.15	137130.07	139072.76	124406.24	143875.42	154646.75	138387.85	137544.4	136712.65	-	0.357864	0.552565	1.03111	0.0442051	insig	1.29027	5.66389e-05	0.704168	-0.506008	insig	1.28468
MW0132831	T3_positive	3-[(E)-1-[4-[2-(methylamino)ethoxy]phenyl]-2-phenylbut-1-enyl]phenol	Benzene and substituted derivatives	Benzene and substituted derivatives	C25H27NO2	374.2126	373.2042	3.505	[M+H]+	3.7840366449870495	2	0.7453	rp	83647-33-0	3035880	HMDB0142480	-	-	4122.49	2545.7	4192.91	5514.03	6874.93	1619.46	2588.51	8029.71	22194.81	41687.27	22045.56	20043.12	16461.03	18879.46	21329.19	21291.93	14776.3	14951.92	14727.88	-	0.777132	0.264314	0.73569	-0.44283	insig	1.25663	0.0209024	0.154525	-2.69409	down	1.13932
MW0109354	T3_positive	Pro-Asp	Amino acids and derivatives	Amino acids and derivatives	C9H14N2O5	478.2236	230.0903	4.5609	[2M+NH4]+	7.19712762079785	2	0.7449	rp	85227-98-1	7079450	-	-	-	12127.58	15130.41	23552.33	14156.1	5503.57	9974.12	6852.5	6014.54	3127.95	8305.76	14195.98	10153.58	6328.14	8806.7	10917.88	6650.9	14267.91	14686.93	14169.02	-	0.0333209	0.775431	0.913936	-0.129835	insig	0.822523	0.0763361	1.81555	0.860409	insig	0.412023
MW0122519	T3_positive	7-Methyladenine	Heterocyclic compounds	Heterocyclic compounds	C6H7N5	316.1741	149.0701	4.1602	[2M+NH4]+	0.36346852255064704	2	0.7436	rp	935-69-3	71593	HMDB0011614	-	C02241	8200.88	5350.97	4916.39	5010.95	1569.47	4909.49	4026.49	2112.22	32440.98	23251.65	59695.72	28143.17	30279.49	27800.21	68693.25	25281.57	24907.44	26787.67	27340.05	-	0.0692539	0.876591	1.05938	0.0832211	insig	1.24999	0.03412	0.163582	-2.61191	down	1.25495
MW0122605	T3_positive	8-Desoxygartanin	Heterocyclic compounds	Heterocyclic compounds	C23H24O5	449.1542	380.1624	5.678	[M+Na+HCOOH]+	8.5201994300514	2	0.7432	rp	33390-41-9	392450	HMDB0030701	-	-	2026.43	3208.31	4141.12	1888.04	8949.36	23365.32	10091.71	6200.62	27480.09	16158.3	26901.53	17447.22	36599.23	29224.06	24458.85	20573.97	8910.02	8835.86	8185.48	-	0.68963	0.25922	1.25991	0.333324	insig	1.26639	0.00682963	0.128018	-2.96559	down	1.03319
MW0103660	T3_positive	S-Adenosylmethionine	Nucleotides and derivatives	Nucleotides and derivatives	C15H23N6O5S+	416.1704	399.1451	4.82	[M+NH4]+	3.84301278152435	2	0.743	rp	14031-35-7	16757548	HMDB0001185	-	-	10740.17	10889.53	11101.83	4834.64	8317.11	9982.49	2880.13	6113.53	2747.51	1052.68	1538.09	471.14	4803.08	4690.97	3163.21	4254.03	14415.01	14405.53	14375.49	-	1.19849	0.00458605	2.91101	1.54152	up	1.16914	0.00998125	6.46642	2.69297	up	0.642176
MW0110378	T3_positive	Val-Val	Amino acids and derivatives	Amino acids and derivatives	C10H20N2O3	471.259	216.1474	6.0946	[2M+K]+	0.640463917175937	2	0.7429	rp	3918-94-3	107475	HMDB0029140	23988	-	17411.81	16639.71	10835.02	14188.28	27144.13	22550.1	24744.46	37755.12	59343.98	57438.29	59063.39	70803.34	34069.42	47319.89	33551.73	49784.48	41446.64	39469.68	40773.5	-	1.24085	0.00985805	0.667854	-0.582395	insig	1.29027	9.97502e-05	0.23951	-2.06184	down	0.951067
MW0136662	T3_positive	6-Hydroxycoumarin	Lignans and Coumarins	Coumarins	C9H6O3	226.0456	162.0317	1.5604	[M+CH3CN+Na]+	2.8823048874215798	2	0.7429	rp	6093-68-1	99477	HMDB0140948	-	-	2027.48	5241.61	2788.82	3119.97	49881.77	53352.74	52138.65	52213.5	76079.34	72682.76	75078.31	87120.91	35602.64	36883.26	31203.88	32597.93	39607.16	39907.93	39420.63	-	1.48006	0.000236252	0.438279	-1.19008	down	1.29949	0.000102384	0.0423779	-4.56054	down	1.29117
MW0106629	T3_positive	HMB-Val-Ser-Leu-VE	Amino acids and derivatives	Amino acids and derivatives	C26H39N3O7	505.2744	505.2788	3.5452	[M+]+	7.70939178292049	2	0.742	rp	862891-04-1	11752486	-	64627	-	69975.22	54163.53	54321.72	59402.3	56663.2	56911.83	60817.79	58764.12	147078.31	154169.15	143500.24	139527.93	319708.65	302689.45	325115.48	281209.43	130315.48	129862.02	129481.13	-	1.4876	0.000202155	2.10299	1.07244	up	1.29599	2.59434e-06	0.407107	-1.29652	down	1.3252
MW0109628	T3_positive	Ser-Met-Arg	Amino acids and derivatives	Amino acids and derivatives	C14H28N6O5S	392.1798	392.1842	2.0954	[M+]+	11.767917297476098	2	0.7411	rp	189342-36-7	71348045	-	15806	-	23175.12	17127.65	8050.42	20573.8	19085.74	17288.48	18871.73	22195.06	5432.18	871.22	2917.41	1273.37	5649.83	2164.99	1575.15	3196.36	10102.4	8764.82	9699.69	-	0.375756	0.716312	1.19936	0.262268	insig	1.14375	0.0169323	6.56812	2.71548	up	1.25125
MW0001496	T3_positive	1'-Acetoxychavicol acetate	Phenolic acids	Phenolic acids	C13H14O4	491.1697	234.0892	1.6792	[2M+Na]+	0.029908249074738	2	0.7401	rp	151986-17-3	119104	HMDB0041006	-	C10426	30524.56	25193.13	31075.36	38905.4	20764.14	20012.37	11042.59	19860.08	23746.17	27289.59	26293.98	25803.56	53144.79	50998.59	52213.27	43521.11	25443.8	26580.18	27301.75	-	1.46999	0.000721006	1.93805	0.954608	insig	0.831077	0.137706	1.2188	0.285457	insig	1.24561
MW0106859	T3_positive	L-Glutaminyl-L-lysine	Amino acids and derivatives	Amino acids and derivatives	C11H22N4O4	292.2015	274.1641	1.5604	[M+NH4]+	10.8017374299152	2	0.7399	rp	45234-03-5	71363012	HMDB0028802	-	-	60223.31	104253.34	90262.04	110121.93	198557.32	218353.49	208538.89	132158.49	51087.38	50392.39	40088.6	49303.08	94904.09	53955.33	66549.46	91996.1	99131.17	93918.29	98932.69	-	1.17797	0.0568171	1.61053	0.687539	insig	1.13976	0.0266851	1.91155	0.934744	insig	1.19718
MEDP1068	T3_positive	1,2-Dioctanoyl-sn-glycero-3-phosphocholine	GP	PC	C24H48NO8P	586.2508	509.3118	4.4012	[M-H+2K]+	5.4978078896241	2	0.738	rp	19191-91-4	24779244	-	-	-	1624.87	3774.47	1815.89	1699.74	3916.54	5147.94	10407.27	3470.54	28156.42	17598.11	14797.73	28423.3	2394.58	12221.13	13380.03	12865.41	10612.35	10926.05	10957.84	-	0.966389	0.0370223	0.45924	-1.12268	insig	1.26812	0.0100607	0.100196	-3.31911	down	0.500379
MW0149049	T3_positive	Ethyl 2,4-dimethylthiazole-5-carboxylate	Others	Lactones	C8H11NO2S	371.1088	185.051	2.5219	[2M+H]+	3.25017915756121	2	0.7377	rp	7210-77-7	603810	-	96503	-	26505.2	28539.06	27725.3	17867.0	27226.08	8249.63	17819.9	22766.4	75173.48	59113.02	64444.79	35126.26	58858.11	50388.02	54497.59	52942.81	52803.85	54645.06	53665.15	-	0.147238	0.651232	0.926575	-0.110021	insig	1.13134	0.0247147	0.430333	-1.21648	down	1.1515
MW0109367	T3_positive	Pro-Gly	Amino acids and derivatives	Amino acids and derivatives	C7H12N2O3	236.0946	172.0848	1.4201	[M+CH3CN+Na]+	13.315482265028301	2	0.7364	rp	13174-03-3	98206	HMDB0011178	-	-	16928.85	14085.11	15712.11	17087.32	6900.24	6713.31	3995.95	6867.22	9361.37	8495.78	8988.22	9974.9	6810.39	5.97	6559.31	7187.51	12066.84	12287.82	12593.91	-	0.643502	0.0967616	0.558474	-0.840437	insig	1.27522	0.000743543	1.7331	0.793359	insig	0.466768
MW0144895	T3_positive	Allopurinol riboside	Nucleotides and derivatives	Nucleotides and derivatives	C10H12N4O5	575.1314	268.0808	6.3867	[2M+K]+	1.42874657907336	2	0.736	rp	16220-07-8	135407110	HMDB0000481	-	-	13269.11	21210.01	19713.04	19829.98	18468.07	27222.29	23609.68	24123.04	3092.73	5913.32	3360.53	179.48	4024.21	3097.03	4106.66	1148.8	9582.77	9218.35	9016.29	-	0.296978	0.976398	0.986501	-0.0196077	insig	1.00565	0.000677953	5.90003	2.56072	up	1.24885
MEDL01955	T3_positive	Pinostrobin chalcone	Flavonoids	Chalcones	C16H14O4	339.0745	270.0892	2.6225	[M+Na+HCOOH]+	6.419709934988299	2	0.7324	rp	18956-15-5	5316793	HMDB0033702	-	-	3392.7	2658.53	3063.66	3409.91	2175.61	2793.42	4145.28	1286.28	4259.42	4690.52	6660.72	6518.8	12767.31	11829.35	9425.28	5772.88	5025.52	5457.44	5390.03	-	1.10075	0.0592673	1.79827	0.846612	insig	1.14643	0.0256978	0.565979	-0.821181	insig	1.16956
MW0137262	T3_positive	Acetaminosalol	Heterocyclic compounds	Heterocyclic compounds	C15H13NO4	565.1555	271.0845	5.5983	[2M+Na]+	6.8628568618330394	2	0.7311	rp	118-57-0	1984	-	43489	-	303583.5	303711.59	310074.07	296712.57	259366.69	250896.03	265425.45	246554.98	71061.96	70066.82	65684.85	62892.55	159447.74	153190.21	157497.41	165075.94	211486.98	213671.93	213389.84	-	1.49377	2.18672e-07	2.3552	1.23585	up	1.3133	3.44445e-09	4.5015	2.17041	up	1.31824
MW0109969	T3_positive	Thr-Ser	Amino acids and derivatives	Amino acids and derivatives	C7H14N2O5	392.1283	206.0903	1.3008	[M+CH3CN+Na]+	8.41068842504455	2	0.7303	rp	61043-86-5	7016065	HMDB0029070	65148	-	4248.71	3342.94	5166.65	8792.27	10486.45	7566.97	8986.05	10133.22	1771.44	468.54	1799.35	677.34	1300.86	36.13	1350.22	950.01	2316.42	2333.78	2424.87	-	0.437956	0.583896	0.771142	-0.374932	insig	1.12562	0.0338481	4.56902	2.19189	up	1.06862
MW0011234	T3_positive	4-Trimethylammoniobutanoate	Organic acids	Organic acids	C7H16NO2+	191.0903	146.1181	4.0016	[M-H+2Na]+	3.35898876997476	2	0.7293	rp	10329-41-6	134	HMDB0001161	-	C01181	76625.56	80179.86	81543.16	76164.61	59123.05	61813.01	53224.65	48683.78	29925.83	28423.29	30216.91	33724.35	66684.68	64251.13	67448.21	61953.7	27310.72	34658.81	27752.31	ko00310,ko01100,ko02010	1.4871	9.58118e-07	2.12885	1.09007	up	1.30782	1.99787e-07	2.57186	1.36281	up	0.998772
MW0145603	T3_positive	Arg-Lys	Amino acids and derivatives	Amino acids and derivatives	C12H26N6O3	349.2206	302.2066	3.0993	[M+HCOO+2H]+	5.19036346744883	2	0.7290000000000001	rp	40968-46-5	6427006	HMDB0028714	23816	-	1516.8	2332.71	1292.01	792.0	2373.87	1118.63	1396.05	254.28	9262.7	9704.89	9945.01	10278.71	8323.94	7422.67	7325.66	7828.72	4290.43	4366.45	3931.9	-	1.40409	0.000570976	0.788465	-0.342881	insig	1.26631	2.64214e-06	0.151399	-2.72357	down	1.1531
MEDP1830	T3_positive	Ethyl p-methoxycinnamate	Phenolic acids	Phenolic acids	C12H14O3	413.2009	206.0943	2.6225	[2M+H]+	8.33543490270121	2	0.7287	rp	24393-56-4	5281783	HMDB0030762	-	C10476	112608.52	117776.96	112303.6	88944.94	84769.3	88141.5	80351.64	87794.62	70665.82	72428.22	66197.75	63852.4	38981.74	29524.09	41709.78	43229.84	78884.42	78686.5	78481.58	-	1.40114	0.000395321	0.561775	-0.831937	insig	1.23047	0.00598779	1.58024	0.660146	insig	1.28135
MW0114558	T3_positive	Glucovanillin	Benzene and substituted derivatives	Benzene and substituted derivatives	C14H18O8	332.1329	314.1002	2.1947	[M+NH4]+	3.46001995239931	2	0.7284	rp	494-08-6	6452133	HMDB0029664	-	C19808 | C75308	16838.81	16297.58	27822.7	15272.38	87366.84	87321.12	96937.32	76100.39	58784.13	79912.86	53065.85	79949.9	26335.51	29114.71	18508.29	22258.77	50782.14	50179.07	50374.87	-	1.41885	0.00540313	0.354114	-1.49771	down	1.24708	0.00298597	0.280559	-1.83362	down	1.29893
MEDTN00896	T3_positive	N-acetyl-5-aminosalicylic acid	Benzene and substituted derivatives	Benzene and substituted derivatives	C9H9NO4	309.9231	195.0532	0.7647	[M-2H+3K]+	12.3430393175283	2	0.7272	rp	51-59-2	65512	HMDB0060602	-	-	1766.72	348.63	8387.26	1189.32	10487.25	1567.73	10652.58	1635.74	57484.0	58042.31	53940.23	46311.51	62666.84	77664.45	62149.94	60982.86	11744.35	15029.39	14276.54	-	1.08542	0.0522687	1.221	0.288058	insig	1.19441	1.24666e-05	0.054185	-4.20596	down	1.19415
MW0052334	T3_positive	Diethyl adipate	Others	Lactones	C10H18O4	271.1167	202.1205	3.5452	[M+Na+HCOOH]+	5.82888749747212	2	0.7251	rp	141-28-6 | 68201-71-8	8844	-	-	-	26882.61	26337.44	33080.36	22696.96	11592.79	16336.56	10685.92	11384.39	20014.31	29033.58	16618.46	12844.44	25254.54	16548.77	28570.63	22783.77	26654.92	26726.41	26782.66	-	0.540519	0.429197	1.18656	0.246784	insig	0.81655	0.120189	1.38831	0.47333	insig	1.13869
MW0054763	T3_positive	Menthone	Terpenoids	Monoterpenoids	C10H18O	223.132	154.1358	2.7712	[M+Na+HCOOH]+	2.5857523275618597	2	0.7242	rp	14073-97-3	26447	HMDB0035162	-	C00843	22461.54	11309.64	17510.39	6084.74	25122.82	39448.57	24794.52	26483.75	16488.29	16222.74	18560.11	15696.33	18377.09	18899.76	22267.31	18773.45	22586.08	22332.77	22534.75	ko00902,ko01110	1.1117	0.0463726	1.16949	0.225876	insig	0.460737	0.553117	0.856629	-0.223257	insig	1.04684
MW0055263	T3_positive	Neoabietic acid	Terpenoids	Ditepenoids	C20H30O2	349.2363000000001	302.2246	5.6047	[M+HCOO+2H]+	3.8895070974831496	2	0.7216	rp	471-77-2	221118	-	41254	-	24423.43	22760.9	18161.62	32330.12	8425.57	15302.17	11761.44	8909.77	58299.98	45373.84	36231.13	36953.93	26105.56	29932.95	27819.99	22253.68	42030.77	41578.4	39216.59	-	1.27134	0.0355238	0.599982	-0.737008	insig	1.09305	0.0218735	0.552283	-0.856522	insig	1.22646
MW0129795	T3_positive	11,12-Dimethoxydihydrokawain	Others	Ketone compounds	C16H20O5	337.1033	292.1311	2.9101	[M-H+2Na]+	2.4634783500232498	2	0.7208	rp	38146-60-0	592220	HMDB0030767	-	-	92028.57	95169.37	98296.12	46210.74	74571.03	93875.7	93174.8	89572.39	126740.42	126283.16	129309.8	124171.98	186920.06	195462.8	188212.62	185324.78	138133.6	136680.47	137159.14	-	1.49408	8.33984e-06	1.49242	0.577657	insig	0.951879	0.0375233	0.654889	-0.610678	insig	1.30717
MW0000503	T3_positive	(-)-Tylocrebrine	Benzene and substituted derivatives	Benzene and substituted derivatives	C24H27NO4	457.2153	393.194	3.3854	[M+CH3CN+Na]+	14.1330517028946	2	0.72	rp	61302-92-9	442875	-	68435	-	14783.15	14802.97	18747.92	15850.64	17578.46	20146.98	16807.15	21101.99	26091.9	31104.61	19640.72	8543.77	13040.76	2402.03	532.23	604.92	19371.02	19729.52	19317.52	-	1.15837	0.029914	0.194188	-2.36448	down	0.326657	0.358683	0.751744	-0.411686	insig	1.04874
MW0061034	T3_positive	(4Ar,6aS,9aR)-1,8,8-trimethyl-2-oxo-1,4,4a,6a,7,9-hexahydropentaleno[1,6a-c]pyran-5-carboxylic acid	Terpenoids	Sesquiterpenoids	C15H20O4	529.2786	264.1362	6.4718	[2M+H]+	21.369353562236103	2	0.7193	rp	138458-84-1	44715352	-	-	-	5222.72	10900.73	15134.39	8487.46	16329.39	17656.66	14438.97	19736.45	695.25	768.32	351.44	1398.86	2007.08	1727.67	1151.58	472.27	4928.74	5023.12	3935.18	-	0.633786	0.240253	1.66734	0.737545	insig	1.24355	0.0214296	12.3668	3.6284	up	1.26977
MW0126851	T3_positive	3-(3-methylbut-2-en-1-yl)-3H-purin-6-amine	Heterocyclic compounds	Heterocyclic compounds	C10H13N5	407.2436	203.1171	6.6282	[2M+H]+	7.665140301857701	2	0.7168	rp	10091-84-6	135438588	-	-	C08435	6002.25	11468.67	13614.35	10342.65	23377.0	39273.67	22995.04	11559.0	24422.81	16090.02	18767.26	34479.79	27381.62	27009.4	29538.24	45209.04	19767.17	23112.82	24988.9	-	0.836767	0.188052	1.37733	0.461874	insig	1.06041	0.0414784	0.441851	-1.17837	down	0.605414
MW0145968	T3_positive	L-Asparaginyl-L-asparagine	Amino acids and derivatives	Amino acids and derivatives	C8H14N4O5	418.096	246.0964	4.9288	[M+CH3CN+Na]+	1.62223443146508	2	0.7143	rp	58471-52-6	16122514	HMDB0028726	-	-	6028.46	2581.96	2574.64	3678.03	2468.59	5458.22	4717.87	5795.93	2997.62	6412.84	2013.83	4475.51	14438.0	17738.97	12238.8	17734.95	9926.44	9462.83	9852.93	-	1.36774	0.000659352	3.9089	1.96676	up	0.0693687	0.843522	0.934797	-0.0972745	insig	1.2229
MW0146348	T3_positive	Asp-His	Amino acids and derivatives	Amino acids and derivatives	C10H14N4O5	558.2331	270.0964	4.9389	[2M+NH4]+	12.0583629375793	2	0.7124	rp	22677-56-1	-	-	-	-	88867.16	100962.03	80301.56	81087.87	165024.76	131796.36	149525.7	143685.59	778357.48	745707.07	707604.68	766294.77	440384.18	420943.3	437846.95	450347.74	402543.7	402474.12	392191.46	-	1.49011	5.66641e-05	0.58357	-0.777022	insig	1.312	6.81853e-06	0.117152	-3.09354	down	1.31914
MW0110314	T3_positive	Tyrosyltyrosine	Amino acids and derivatives	Amino acids and derivatives	C18H20N2O5	551.1027	344.1372	3.6979	[M+K+HCOOH]+	5.619709059131661	2	0.7108	rp	1050-28-8	70590	HMDB0029117	65164	-	4008.89	9944.54	8489.23	9658.24	8704.65	7363.0	6214.91	5670.53	28184.69	23302.23	26811.3	25916.34	36892.07	36490.96	39020.85	32364.29	19985.24	20175.0	19878.77	-	1.3824	0.00145918	1.38914	0.474188	insig	1.20557	7.14541e-05	0.308027	-1.69887	down	1.31226
MW0136677	T3_positive	Fraxinol	Lignans and Coumarins	Coumarins	C11H10O5	269.0667	222.0528	2.1634	[M+HCOO+2H]+	6.494702632551251	2	0.7082	rp	486-28-2	3047739	HMDB0136673	-	-	11423.76	21300.7	16864.44	15458.68	8716.4	1363.3	6798.9	6092.61	5575.01	5869.01	5723.07	2805.83	2187.79	8440.74	4774.4	1741.57	10491.1	10218.66	10315.74	-	0.447725	0.697902	0.858387	-0.220299	insig	1.19984	0.00767168	3.25679	1.70345	up	0.277934
MW0138842	T3_positive	Luvangetin	Lignans and Coumarins	Coumarins	C15H14O4	281.0826	258.0892	3.2375	[M+Na]+	13.9503212625414	2	0.7079	rp	483-92-1	343582	-	-	C09273	987.25	3685.34	2829.73	5210.38	19707.07	20306.56	4075.83	31931.18	7562.63	4008.86	5193.7	2292.28	437.4	217.79	1452.96	326.01	4934.9	4890.89	3606.08	-	1.33009	0.0291218	0.127727	-2.96886	down	0.531471	0.307001	0.667072	-0.584086	insig	1.2203
MW0108765	T3_positive	Neotame	Benzene and substituted derivatives	Benzene and substituted derivatives	C20H30N2O5	445.1584	378.2155	6.1196	[M-2H+3Na]+	15.6964295796143	2	0.7067	rp	165450-17-9	9810996	-	-	-	5297.24	4489.09	2299.77	4711.98	4815.07	4138.69	3695.62	5133.1	3738.62	4067.53	3700.3	3720.3	10435.77	10113.48	10864.76	9578.68	7656.44	7644.28	7474.4	-	1.49442	5.01616e-05	2.69215	1.42876	up	0.141431	0.593122	1.1032	0.141688	insig	1.2935
MW0124060	T3_positive	Ethyl 2-amino-4-methylthiazole-5-carboxylate	Others	Lactones	C7H10N2O2S	204.0778	186.0463	1.63	[M+NH4]+	11.0685342075101	2	0.7059	rp	7210-76-6	343747	-	45446	-	3170.65	3111.5	2741.46	3385.39	5109.75	4779.21	18856.83	4994.01	11775.39	16320.93	11652.29	19191.91	2991.39	3966.17	2648.76	7367.91	8015.23	8235.04	8251.51	-	1.34757	0.00479968	0.287989	-1.79591	down	1.28732	0.00781385	0.210534	-2.24787	down	0.665432
MW0000797	T3_positive	(R)-Benzyl 2-hydroxy-2-phenylacetate	Benzene and substituted derivatives	Benzene and substituted derivatives	C15H14O3	327.0647	242.0943	3.6437	[M+K+HCOOH]+	7.91727585749413	2	0.7049	rp	97415-09-3	853755	-	45044	-	46693.14	50956.93	54603.59	55605.29	52968.49	44246.38	49050.25	53823.07	20859.51	19882.22	20885.73	23512.0	60144.54	68492.58	61972.87	63601.14	47772.0	48687.81	47637.12	-	1.49242	2.24054e-05	2.98582	1.57813	up	1.30107	0.000177294	2.44139	1.28771	up	1.16978
MW0009169	T3_positive	N-[2-(3,4-Dihydroxyphenyl)ethyl]hexadecanamide	Lipids	Free fatty acids	C24H41NO3	458.2586	391.3086	3.8033	[M-2H+3Na]+	6.05388642766516	2	0.7046	rp	136181-87-8	16759163	-	43427	-	89191.51	76440.95	87935.33	84955.58	116333.42	96060.51	109180.23	98360.04	36429.24	37147.94	37989.8	39032.43	53307.79	49152.47	52731.92	41396.8	73071.57	71897.81	72374.43	-	1.30578	0.0223588	1.30538	0.384466	insig	1.30605	0.000343663	2.24784	1.16854	up	1.29127
MW0107996	T3_positive	Lys-Cys	Amino acids and derivatives	Amino acids and derivatives	C9H19N3O3S1	294.0944	249.1147	1.3008	[M-H+2Na]+	16.9725935799647	2	0.7020000000000001	rp	106325-92-2	71816170	-	23998	-	3310.15	5874.52	4942.23	6461.62	7969.18	8539.0	9147.78	10000.27	460.96	571.54	1248.23	963.63	320.78	219.11	932.74	698.53	3741.62	3972.37	3647.04	-	0.654169	0.317135	0.669211	-0.579468	insig	1.23907	0.006026	6.34594	2.66583	up	1.27731
MW0054126	T3_positive	Isopropyl linoleate	Others	Lactones	C21H38O2	364.3205	322.2872	6.3726	[M+CH3CN+H]+	5.67864120995409	2	0.7016	rp	22882-95-7	5352860	-	265070	-	10285.64	10743.35	9977.31	9852.56	1134.95	2126.4	1678.46	1907.54	2832.89	856.35	2313.26	1851.96	5344.47	6208.97	5776.31	3918.93	4268.07	4113.0	4273.23	-	1.26136	0.00230095	2.7053	1.43579	up	1.23333	3.6111e-05	5.20199	2.37906	up	1.24706
MW0053789	T3_positive	Graecunin E	Heterocyclic compounds	Heterocyclic compounds	C51H82O22	1069.5256	1046.5298	5.8274	[M+Na]+	0.21499622562216397	3	0.9947	rp	74350-30-4	156783	HMDB0039515	-	-	71234.94	61301.57	64907.36	71527.47	3312.39	5113.57	6250.3	12212.77	3616.62	4394.68	3577.21	8439.15	9724.4	5050.42	4321.62	6902.18	7369.83	6954.13	7568.27	-	0.584525	0.406334	1.29814	0.376441	insig	1.29148	1.42289e-05	13.43	3.74739	up	0.0501429
MW0063613	T3_positive	Chromosaponin I	Terpenoids	Triterpene Saponin	C54H84O21	1069.5597	1068.5505	6.2727	[M+H]+	0.47728229851351395	3	0.9882	rp	143519-54-4	74376401	HMDB0038721	-	-	109832.22	119346.68	118213.62	119844.68	2719.83	2862.49	1968.4	1880.99	2729.16	2019.21	1298.68	2934.16	5151.97	3503.65	2623.42	3870.27	3201.14	3239.42	3314.98	-	1.03668	0.0579861	1.68678	0.75427	insig	1.30645	1.26862e-05	52.0239	5.7011	up	0.969211
MEDP0874	T3_positive	Lenticin	Organic acids	Organic acids	C14H18N2O2	247.1438	246.1368	3.2087	[M+H]+	0.319475672512226	3	0.9831	rp	487-58-1	442106	HMDB0061115	-	C09213	3444171.6	3439155.86	3209871.56	3219782.93	515991.39	484611.9	472109.86	471776.86	709224.94	736468.02	714391.83	732367.32	902799.0	965661.27	381403.4	938064.31	1370000.34	1393315.67	1384902.94	-	0.0915034	0.632458	1.10215	0.140326	insig	1.31373	2.99459e-05	4.60266	2.20247	up	0.814522
MW0003013	T3_positive	2-Ethoxy-5-(4-methylpiperazin-1-yl)sulfonylbenzoic acid	Benzene and substituted derivatives	Benzene and substituted derivatives	C14H20N2O5S	346.1491	328.1093	2.9898	[M+NH4]+	0.7315000000573949	3	0.982	rp	194602-23-8	12134865	-	-	-	118263.44	109053.77	16891.34	112120.4	134059.36	122547.85	122707.64	121269.11	71276.29	67481.94	67958.38	71496.87	41025.15	42651.73	46289.04	46040.76	89559.98	86538.78	86000.79	-	1.47685	6.82006e-06	0.632632	-0.660562	insig	0.00784477	0.477905	1.28078	0.357017	insig	1.32188
MW0062080	T3_positive	Pisumsaponin I	Alcohol and amines	Alcohols	C51H80O21	1029.5282	1028.5192	5.7766	[M+H]+	0.7680939603039371	3	0.9812	rp	333334-36-4	85194431	HMDB0038316	-	-	492400.04	824161.06	472960.96	456168.58	117472.28	126975.87	99515.41	108879.33	112102.43	121038.34	108368.64	101554.67	90377.98	103921.53	126729.2	84553.88	130976.73	129928.73	130943.84	-	0.579637	0.409648	0.915404	-0.12752	insig	1.28338	0.0142572	5.06855	2.34157	up	0.559681
MEDP1660	T3_positive	Bis(2-ethylhexyl) adipate	Others	Lactones	C22H42O4	371.3157	370.3083	7.9535	[M+H]+	0.7750000000328331	3	0.981	rp	103-23-1	7641	HMDB0040270	-	C14240	4779606.22	3982181.66	3465730.99	3486301.93	4539194.89	6366256.56	6427129.78	5573026.75	3139779.02	1920554.78	1931777.03	1934077.43	2386822.85	2809457.85	2875240.23	2854693.82	185873.32	180783.59	182260.32	-	0.862404	0.200351	1.22406	0.291678	insig	1.12556	0.00771436	1.76042	0.815918	insig	1.26779
MEDP0022	T3_positive	L-Proline	Amino acids and derivatives	Amino acids and derivatives	C5H9NO2	116.0698	115.0633	0.8435	[M+H]+	1.53145688248202	3	0.9790000000000001	rp	147-85-3	145742	HMDB0000162	29	C00148	1062407.72	1104019.73	1203084.36	1104917.37	1140775.14	1155911.32	965541.22	988847.18	124489.41	126771.93	119416.94	126834.41	187237.16	240999.4	200181.3	194063.7	749074.88	748199.7	743120.85	ko00330,ko00332,ko00470,ko00970,ko01100,ko01110,ko01230,ko02010	1.44211	0.00608655	1.65319	0.72525	insig	1.31411	5.67285e-05	8.9936	3.1689	up	1.31914
MW0012956	T3_positive	PC(16:0/20:4(5Z,8Z,11Z,14Z))	GP	PC	C44H80NO8P	804.546	781.5622	8.756	[M+Na]+	1.0801432513571398	3	0.9737	rp	35418-58-7	10747814	HMDB0007982	-	-	72966.03	19818.69	11304.38	9130.02	9120.98	11005.93	18867.43	21589.49	92202.35	62224.98	75664.99	64450.69	46147.67	52614.93	29625.38	24918.47	66342.74	59268.45	39415.3	-	1.22469	0.00994252	0.520489	-0.94206	insig	0.984068	0.0493839	0.384389	-1.37936	insig	1.08263
MEDN1247	T3_positive	1-Pyrroline-4-hydroxy-2-carboxylate	Organic acids	Organic acids	C5H7NO3	130.0497	129.0426	0.8635	[M+H]+	1.48275000000808	3	0.9643	rp	9054-77-7	440282	HMDB0002234	6564	C04282	91892.88	87684.37	82269.13	75876.43	55658.7	54510.36	61691.52	50211.34	410191.03	457359.58	366181.23	444518.43	268721.0	325606.9	259513.1	258085.17	155809.07	146405.89	140985.62	ko00470,ko01100	1.37315	0.00187592	0.662551	-0.593897	insig	1.30836	0.000369928	0.201235	-2.31305	down	1.3198
MEDP1083	T3_positive	Oxypurinol	Heterocyclic compounds	Heterocyclic compounds	C5H4N4O2	153.0402	152.0334	1.2709	[M+H]+	1.45869485493222	3	0.9621	rp	2465-59-0 | 184764-63-4 | 187486-05-1 | 187486-06-2	135398752	HMDB0000786	-	C07599	302.92	176.39	5467.67	375.55	12287.7	740.27	524.21	11802.4	18068.23	468.04	996.51	14.02	60741.97	78104.89	69918.47	90883.74	18332.61	18402.66	17398.56	-	1.20156	0.000201941	15.3298	3.93827	up	0.00165919	0.515904	0.323456	-1.62836	insig	1.11715
MEDP0054	T3_positive	Glutamine	Amino acids and derivatives	Amino acids and derivatives	C5H10N2O3	147.0753	146.0691	0.8635	[M+H]+	2.1850064975126298	3	0.9601	rp	56-85-9	5961	HMDB0000641	5614	C00064	54173.17	49892.96	38779.32	39363.98	32952.17	30029.71	31166.57	21778.04	235897.57	234411.69	193005.74	242466.14	140259.34	168616.59	166189.91	138948.38	101279.04	102013.74	101697.9	ko00220,ko00230,ko00240,ko00250,ko00470,ko00630,ko00750,ko00910,ko00970,ko01100,ko01230,ko01232,ko01240,ko02010	1.3596	0.0025787	0.677884	-0.56089	insig	1.30031	0.000185618	0.201163	-2.31356	down	1.31143
MW0117468	T3_positive	2-(2-methoxyphenyl)-1,3-dioxo-2,3-dihydro-1H-isoindole-5-carboxylic acid	Organic acids	Organic acids	C16H11NO5	315.1058	297.0637	0.6251	[M+NH4]+	1.8062499999871298	3	0.9568	rp	110768-14-4	689718	-	-	-	6941.2	9349.94	6954.73	6340.36	11640.6	6826.15	9728.7	6868.57	31040.2	31735.33	39640.37	35625.61	43727.07	33264.5	40959.6	47560.31	13190.6	13081.01	12332.32	-	0.912627	0.114084	1.199	0.261829	insig	1.29829	0.00034047	0.214329	-2.2221	down	1.29077
MEDP0453	T3_positive	Indole	Alkaloids	Plumerane	C8H7N	118.0639	117.0578	3.2277	[M+H]+	5.0465973775004604	3	0.9555	rp	120-72-9	798	HMDB0000738	286	C00463	48364.51	50454.76	47986.36	47958.71	9113.79	9326.07	9267.46	9970.13	12507.01	12890.7	12706.67	12239.31	15757.8	16057.48	16091.62	17252.68	24009.59	23949.68	23687.96	ko00380,ko00400,ko00402,ko00999,ko01100,ko01110	1.46641	0.000465762	1.29429	0.372166	insig	1.31406	3.80679e-06	3.86869	1.95185	up	1.31671
MW0013362	T3_positive	28-Glucosyloleanolic acid 3-[arabinosyl-(1->2)-6-methylglucuronide]	Others	Lactones	C48H76O18	963.4944	940.5032	6.1933	[M+Na]+	1.9500162147258702	3	0.9536	rp	117804-22-5	14138176	HMDB0039420	-	-	110468.6	115869.7	126616.19	110950.78	47855.9	47324.78	35268.57	31682.67	47170.03	44338.0	43211.4	36840.24	30499.76	30489.05	30767.36	32044.88	56161.05	54355.07	56348.73	-	1.38802	0.0107833	0.721621	-0.470687	insig	1.30061	1.80524e-05	2.70405	1.43512	up	0.931528
MEDP1339	T3_positive	LPC(18:1/0:0)	Lipids	LPC	C26H53NO7P	522.3557	522.356	7.0622	[M+H]+	1.69651896482106	3	0.9517	rp	3542-29-8	53480465	HMDB0010385	-	-	84230.53	102800.05	86683.42	90082.62	103984.85	96801.93	87798.29	85831.1	173315.12	161230.87	180318.17	148760.24	64131.07	86576.56	66190.66	67097.61	118485.06	117731.87	117602.59	-	1.46137	5.67052e-05	0.427947	-1.2245	down	1.27577	0.000276161	0.548197	-0.867235	insig	1.07757
MEDL02396	T3_positive	Sucrose	Others	Saccharides	C12H22O11	365.1051	342.1162	0.8435	[M+Na]+	3.24678773750975	3	0.9498	rp	57-50-1	5988	HMDB0000258	-	C00089	5776291.2	5803121.58	5175874.6	5874802.75	5822211.72	5741849.12	5595656.54	5764910.89	274140.48	278455.83	239679.72	154196.7	291346.51	244189.09	288498.46	326933.68	3312276.7	3312686.59	3292799.7	ko00052,ko00500,ko01100,ko01110,ko02010	0.759941	0.188425	1.21606	0.282215	insig	1.30716	3.76631e-05	23.9099	4.57954	up	1.32551
MEDN0422	T3_positive	2'-Deoxyadenosine	Nucleotides and derivatives	Nucleotides and derivatives	C10H13N5O3	252.1074	251.1018	2.06	[M+H]+	0.6352906749640401	3	0.9466	rp	958-09-8	13730	HMDB0000101	3382	C00559	2586.01	3297.32	1738.47	4822.93	2495.47	3774.52	4301.93	6853.37	8042.2	6160.58	8409.79	4830.06	443.25	9644.48	8084.0	7768.44	5828.6	5891.88	5468.0	ko00230,ko01100,ko01232,ko02010	0.397466	0.873871	0.945251	-0.0812308	insig	1.06108	0.0135887	0.453482	-1.14088	down	0.004745
MEDL00355	T3_positive	Glu-Tyr	Amino acids and derivatives	Amino acids and derivatives	C14H18N2O6	311.1238	310.1165	2.0954	[M+H]+	0.262606642422725	3	0.9431	rp	3422-39-7	515717	HMDB0028831	23927	-	941370.04	1066797.26	964906.58	919844.28	949538.44	1012206.61	864588.09	903745.01	237520.49	232086.68	228397.55	231576.98	135471.63	144961.79	149097.53	134402.09	611745.13	611761.63	606710.81	-	1.48779	7.83096e-06	0.606652	-0.721058	insig	1.31254	0.000177945	4.18782	2.0662	up	1.325
MEDP0125	T3_positive	Choline	Alkaloids	Alkaloids	C5H14NO+	104.1065	104.1075	0.8238	[M+]+	3.16602445501246	3	0.9419	rp	62-49-7	305	HMDB0000097	56	C00114	266012.65	241703.16	253038.02	247486.73	219206.94	228155.21	212196.65	217106.64	465042.52	430055.44	455637.17	422838.4	498253.33	438427.23	406087.99	481860.06	351676.4	350932.39	345577.13	ko00260,ko00564,ko01100,ko02010	0.303051	0.609797	1.02879	0.0409437	insig	1.3032	3.11801e-05	0.56848	-0.814819	insig	1.3094
MEDP0541	T3_positive	δ-Valerolactam	Alcohol and amines	Amines	C5H9NO	100.0747	99.0684	2.2345	[M+H]+	2.5606104049913396	3	0.9394	rp	675-20-7	-	HMDB0011749	-	-	6856.41	6650.49	6160.09	6458.32	6666.33	6938.53	6444.68	6042.65	14572.32	15444.21	15032.34	14537.11	11015.95	13385.61	12946.21	10924.96	10250.52	10188.63	9965.73	-	1.27182	0.0165824	0.810136	-0.303764	insig	1.31086	2.6494e-07	0.438447	-1.18952	down	1.29022
MEDP1168	T3_positive	1-Aminocyclopropanecarboxylic acid	Organic acids	Organic acids	C4H7NO2	148.06	101.0477	0.9027	[M+HCOO+2H]+	1.98302019747132	3	0.9347	rp	22059-21-8	535	HMDB0036458	-	C01234	20692.97	9578.81	11585.94	20781.66	12306.64	16892.69	17857.93	17978.06	12749.02	15348.86	11334.94	24820.49	24117.69	64493.82	42178.45	36241.7	23583.14	25014.84	22989.48	ko00270,ko01100,ko01110	1.23216	0.0494616	2.59958	1.37828	up	0.0748939	0.927279	0.974882	-0.0367008	insig	1.13383
MW0054927	T3_positive	Methyl(9Z)-6'-oxo-6,5'-diapo-6-carotenoate	Terpenoids	Ditepenoids	C26H32O3	415.222	392.2351	8.7952	[M+Na]+	2.86250000002042	3	0.9333	rp	201996-49-8	131751235	HMDB0031977	-	-	5220.38	370.31	891.63	1145.54	1901.04	2767.06	2188.31	2599.66	12146.15	7679.59	13534.13	12943.68	11117.07	2787.1	8203.75	10415.24	4997.72	5861.6	5651.41	-	0.705767	0.19154	0.70239	-0.509655	insig	1.12135	0.00156601	0.164736	-2.60177	down	1.07275
FDATN00783	T3_positive	(-)-Epicatechin	Flavonoids	Flavanols	C15H14O6	291.0866	290.079	2.8108	[M+H]+	2.2026771725336403	3	0.9314	rp	490-46-0	72276	HMDB0001871	3420	C09727	39289.51	40296.61	39086.41	39072.89	42421.84	37807.68	41998.51	39359.71	25081.7	11665.69	21762.47	17995.75	32932.15	25399.36	32226.75	32449.03	36759.08	37214.79	36736.29	ko00941,ko01100,ko01110	1.13951	0.0185095	1.60782	0.685106	insig	1.15953	0.00554955	2.06188	1.04396	up	1.13876
MEDP0881	T3_positive	Phosphocholine	Alkaloids	Alkaloids	C5H15NO4P+	184.0725	184.0739	6.7467	[M+]+	1.56521579505409	3	0.9289	rp	107-73-3	1014	HMDB0001565	6326	C00588	11778.55	13652.13	16564.71	16503.8	14627.8	22735.61	20572.79	22135.2	29829.65	27678.55	47418.98	22014.85	17668.94	20344.81	19807.05	17209.75	21248.11	21857.74	21831.92	ko00564,ko01100	1.15257	0.097475	0.591062	-0.75862	insig	1.12918	0.0493727	0.460834	-1.11768	down	0.255272
MEDL01887	T3_positive	2-Hydroxybenzaldehyde	Phenolic acids	Phenolic acids	C7H6O2	105.0325	122.0368	3.3655	[M+H-H2O]+	2.1566932874961298	3	0.9286	rp	90-02-8	6998	HMDB0034170	-	C06202	37247.87	38055.33	37582.92	38780.39	43375.11	42571.98	39923.15	37556.25	21454.61	21842.89	21973.09	19597.99	10321.29	12594.27	10714.27	11469.18	29664.17	29489.66	29319.6	ko01100	1.47179	1.16799e-05	0.531398	-0.912135	insig	1.3057	1.84049e-06	1.78707	0.8376	insig	1.31992
MW0001678	T3_positive	1-nitrosonaphthalene	Benzene and substituted derivatives	Benzene and substituted derivatives	C10H7NO	175.0887	157.0528	1.6398	[M+NH4]+	3.09024999999963	3	0.9284	rp	21711-65-9	30767	HMDB0062189	-	C14788	15340.57	5165.01	17440.55	11967.21	43352.48	102088.7	89892.9	101531.08	53134.56	50532.51	63777.13	50264.99	20185.78	36349.53	26547.52	24793.18	32382.82	33172.63	31701.02	-	1.36565	0.00107641	0.495505	-1.01303	down	1.20395	6.61162e-05	0.229266	-2.1249	down	1.17314
MEDL00431	T3_positive	Agmatine	Alkaloids	Alkaloids	C5H14N4	131.1279	130.1218	0.7845	[M+H]+	3.54373004995523	3	0.9228	rp	306-60-5	199	HMDB0001432	3523	C00179	42567.8	43315.72	87932.74	89872.91	56381.9	72960.32	49761.26	49440.66	84328.98	77595.88	82957.06	70794.94	112853.03	193612.91	298008.39	126325.93	72273.67	72876.44	72291.98	ko00330,ko00999,ko01100,ko01110	1.21626	0.0910346	2.31503	1.21103	up	0.548652	0.404307	0.835314	-0.25961	insig	1.17217
MEDN0698	T3_positive	1-Naphthol	Phenolic acids	Phenolic acids	C10H8O	145.063	144.0575	4.5011	[M+H]+	5.7355626849187	3	0.9156	rp	90-15-3	7005	HMDB0012138	-	C11714	24106.57	3091.34	11912.28	8365.79	10442.23	20287.74	9744.23	12294.45	18773.69	15633.31	13472.75	32879.86	26411.59	21092.15	34145.35	30963.3	11131.29	12326.51	12593.29	-	0.857372	0.185195	1.39441	0.47966	insig	0.694446	0.231117	0.587868	-0.766436	insig	1.13301
MEDP1667	T3_positive	Phe-Glu	Amino acids and derivatives	Amino acids and derivatives	C14H18N2O5	295.1288	294.1216	2.9698	[M+H]+	0.4585015125258	3	0.9075	rp	3617-45-6	151134	HMDB0028994	23833	-	363877.1	586385.35	807901.26	794395.68	458096.81	426039.78	430878.54	356377.26	232250.83	69753.71	120091.19	109903.83	94883.5	119063.46	53554.3	88879.8	403499.88	397886.84	399197.99	-	0.638134	0.306842	0.66989	-0.578004	insig	1.19139	0.0124998	4.79805	2.26245	up	1.28011
MEDL02018	T3_positive	(2E)-Decenoyl-ACP	Amino acids and derivatives	Amino acids and derivatives	C6H11NO2	130.0863	129.079	1.1801	[M+H]+	6.04616183004225	3	0.9071	rp	52-52-8	2901	HMDB0062225	-	C03969	23387.17	52793.34	21840.95	65640.33	43077.5	21039.79	31920.72	46674.97	13755.85	13401.63	10531.25	13551.01	79938.27	29944.44	16130.87	8778.19	16523.43	16054.32	15045.14	-	0.720605	0.283516	2.63061	1.3954	insig	1.09223	0.0813876	3.19404	1.67538	up	0.358536
MW0106051	T3_positive	(R)-N-Boc-4-cyanophenylalanine	Amino acids and derivatives	Amino acids and derivatives	C15H18N2O4	329.0958	290.1267	0.6251	[M+K]+	4.14300000002754	3	0.9064	rp	146727-62-0	2734494	-	-	-	3486.7	1043.38	45.2	1753.82	2846.58	5571.34	6529.17	4238.39	33220.13	4031.42	16263.79	14367.74	39965.94	9166.85	50535.64	15564.07	3808.88	3229.85	3838.19	-	0.534136	0.351934	1.69751	0.763424	insig	0.983314	0.0833194	0.0932353	-3.42298	insig	1.10577
MEDP0302	T3_positive	Caffeic acid	Phenolic acids	Phenolic acids	C9H8O4	181.049	180.0423	3.0894	[M+H]+	4.4654026024204505	3	0.9056	rp	501-16-6	689043	HMDB0001964	-	C01481	15397.34	17077.97	15906.37	11389.17	23838.13	22112.41	23152.16	22138.1	5586.98	3661.29	3002.23	6631.77	7700.18	6357.23	2980.49	13468.16	11425.88	11824.98	11355.32	-	0.611344	0.284568	1.61559	0.692064	insig	1.21278	0.000814012	3.16545	1.66241	up	1.12814
MW0114590	T3_positive	Hexaethylene glycol	Alcohol and amines	Alcohols	C12H26O7	300.20099999999996	282.1679	3.0296	[M+NH4]+	0.267908612414658	3	0.9055	rp	2615-15-8	17472	HMDB0061822	-	-	8734.21	11854.23	4233.53	10645.68	21040.39	19750.6	9500.66	20160.78	21404.68	18524.31	24324.41	17917.14	10297.06	13790.05	14205.04	14072.34	23473.6	23275.82	22907.3	-	1.30513	0.00763963	0.637266	-0.650032	insig	1.10083	0.00203629	0.431635	-1.21212	down	0.604249
MEDP0128	T3_positive	Diethanolamine	Alkaloids	Alkaloids	C4H11NO2	70.0648	105.079	0.8435	[M+H-2H2O]+	0.602181499971266	3	0.8994	rp	111-42-2	8113	HMDB0004437	3239	C06772	443827.35	457374.43	498752.57	451129.91	463384.14	483586.21	392057.46	424867.12	67178.41	66534.72	62251.6	63472.58	89779.72	104026.41	104752.93	106956.49	309900.86	304036.22	304726.88	ko00564	1.4576	0.00148917	1.56306	0.644371	insig	1.31387	5.71884e-05	7.135	2.83491	up	1.32002
MEDN0153	T3_positive	Adenosine monophosphate	Nucleotides and derivatives	Nucleotides and derivatives	C10H14N5O7P	348.0729	347.0631	1.2413	[M+H]+	0.13275891504349602	3	0.8929	rp	61-19-8	6083	HMDB0000045	5111	C00020	65294.88	54577.49	55733.47	56233.84	61321.44	54408.65	52447.86	50782.21	18039.24	20698.59	14592.23	2009.82	29381.04	182.48	31737.68	38142.1	31851.69	31495.51	32321.12	ko00230,ko00908,ko01100,ko01110,ko01232,ko01240	0.0553625	0.30043	1.79696	0.845555	insig	1.03941	0.000289256	4.18938	2.06674	up	0.654748
MEDP1981	T3_positive	2,8-Quinolinediol	Heterocyclic compounds	Heterocyclic compounds	C9H7NO2	208.0602	161.0477	3.4453	[M+HCOO+2H]+	1.45429134249753	3	0.8801	rp	15450-76-7	97250	HMDB0240311	-	C06342	3823.71	1161.45	3752.22	1892.03	15552.56	12206.35	16478.77	18203.28	14536.11	12884.22	13112.31	11461.75	10586.55	8780.63	11497.3	12814.54	10080.1	9774.01	9727.99	-	0.926272	0.100346	0.840072	-0.251415	insig	1.21057	3.02286e-05	0.204434	-2.29029	down	1.03627
MEDP1683	T3_positive	Trileucine	Amino acids and derivatives	Amino acids and derivatives	C18H35N3O4	358.2703	357.2628	4.5206	[M+H]+	12.135413290081901	3	0.8795	rp	10329-75-6	82546	HMDB0094648	23009	-	2304.66	1092.84	621.11	357.49	2159.38	523.01	1070.24	2972.83	6635.7	2340.05	8374.78	6354.69	4191.77	7111.07	9364.53	8247.38	3524.24	2996.13	1617.47	-	0.448119	0.471347	1.21976	0.286601	insig	1.10064	0.0265232	0.184605	-2.43749	down	1.11516
MEDP2109	T3_positive	3-(3,4,5-Trimethoxyphenyl)propanoic acid	Others	Others	C12H16O5	241.1049	240.0998	2.8108	[M+H]+	1.89450909005018	3	0.8742	rp	25173-72-2	64860	HMDB0030254	-	-	5016.71	7249.95	3361.41	7856.88	3699.59	1739.47	716.75	2622.16	4444.88	4898.03	8834.16	8838.91	51.39	4510.9	195.35	1271.28	5477.95	4943.16	5509.65	-	1.08282	0.0169854	0.223161	-2.16384	down	0.282923	0.599197	0.869298	-0.202076	insig	0.610966
MW0052353	T3_positive	Digoxigenin	Steroids	Cardiac glycoside	C23H34O5	391.2456	390.2406	6.8644	[M+H]+	3.38668474753945	3	0.8686	rp	1672-46-4	15478	-	-	-	16736.97	19675.68	11546.47	11677.08	17690.75	15875.52	18299.92	11859.86	32412.37	21124.71	20785.65	20295.86	36194.67	39435.32	48282.81	36648.35	25361.25	25274.69	25096.52	-	1.29181	0.00662118	1.69693	0.762927	insig	0.97254	0.0537827	0.63028	-0.665935	insig	1.26705
MEDP1606	T3_positive	2'-Deoxyguanosine	Nucleotides and derivatives	Nucleotides and derivatives	C10H13N5O4	331.1183	267.0968	1.3503	[M+CH3CN+Na]+	12.824830244966302	3	0.866	rp	961-07-9	135398592	HMDB0000085	-	C00330	1338.17	2142.69	1503.66	1758.95	2404.13	1522.96	3189.04	2539.04	1590.59	1448.68	8035.33	12668.24	10106.09	9193.22	10748.97	15929.48	2827.41	2650.27	2567.82	ko00230,ko01100,ko01232,ko02010	0.906664	0.137903	1.93649	0.953444	insig	0.695709	0.216044	0.284021	-1.81593	insig	1.26864
MEDN0317	T3_positive	Hippuric acid	Organic acids	Organic acids	C9H9NO3	162.0542	179.0582	3.4453	[M+H-H2O]+	1.63475230252175	3	0.8623	rp	495-69-2	464	HMDB0000714	1301	C01586	3121.22	2500.88	2757.06	3790.41	11216.55	10157.64	12139.93	9582.91	9573.97	9255.4	9197.65	4221.97	7383.49	10723.8	7474.46	7834.38	6377.3	6374.66	6350.33	-	0.206699	0.854325	1.03619	0.0512907	insig	1.14131	0.0268094	0.377363	-1.40598	down	0.958167
MEDL02197	T3_positive	7-O-Methylluteolin	Flavonoids	Flavones	C16H12O6	301.0712	300.0634	5.7975	[M+H]+	4.019764794946919	3	0.8590000000000001	rp	20243-59-8	5318214	HMDB0037339	-	-	42568.3	44731.47	49391.34	45000.73	136866.81	140280.34	136595.53	151686.24	8801.08	7179.2	6900.65	6502.73	34799.74	38669.28	38783.95	37885.85	61472.22	60149.02	60362.4	-	1.49171	2.30493e-06	5.1096	2.35321	up	1.30898	2.65334e-05	6.18343	2.62841	up	1.32424
MW0113931	T3_positive	Amygdalin	Alkaloids	Alkaloids	C20H27NO11	458.1659	457.1584	2.5528	[M+H]+	5.971831282076559	3	0.8576	rp	29883-15-6	656516	HMDB0035030	63626	C08325	24382.12	13496.23	12571.26	22611.03	10741.79	13141.35	13077.18	6639.43	136872.59	77696.53	95864.82	84880.47	58676.63	58106.58	60940.37	65087.33	59490.63	60283.58	63238.93	ko00460,ko01100,ko01110	1.24609	0.0622659	0.614222	-0.703167	insig	1.25827	0.00713896	0.184817	-2.43583	down	1.29434
MEDP1464	T3_positive	1,3-Diphenylguanidine	Alcohol and amines	Polyamines	C13H13N3	212.118	211.1109	3.9227	[M+H]+	0.0414247174518323	3	0.8566	rp	102-06-7	7594	-	-	-	284241.73	265798.8	272539.43	269041.51	82896.4	82821.51	92954.21	86000.72	861344.66	887765.71	850030.25	829237.6	896820.93	905101.48	908743.2	898404.7	540225.76	532805.64	532442.06	-	1.23456	0.0309307	1.0527	0.074101	insig	1.31344	3.72532e-06	0.318408	-1.65105	down	1.32657
MEDL02193	T3_positive	Methyl 4-hydroxycinnamate	Others	Lactones	C10H10O3	225.0754	178.063	3.5452	[M+HCOO+2H]+	2.3352262324749504	3	0.8492	rp	19367-38-5 | 3943-97-3	5319562	HMDB0131168	-	-	27842.52	29485.2	30150.94	27316.76	38827.87	40242.42	40742.66	43318.19	26271.03	22751.16	16834.9	21669.93	55190.89	50774.47	57780.95	53752.88	40938.46	40916.68	40568.4	-	1.45304	1.95079e-05	2.48494	1.31321	up	1.01526	0.0333456	1.31154	0.391265	insig	1.27076
MEDP0537	T3_positive	LPC(O-16:0/2:0)	Lipids	LPC	C26H54NO7P	523.3585	523.3638	7.0622	[M+]+	5.920441177118889	3	0.8490000000000001	rp	74389-68-7	108156	HMDB0062195	-	-	25640.91	28648.01	26081.82	25480.71	25714.32	29782.03	23857.55	27501.64	48776.71	47562.03	54390.45	42538.29	20920.71	26461.66	23414.81	20290.38	31249.3	31210.56	31437.63	-	1.45406	0.000333884	0.471303	-1.08527	down	1.2801	0.00168964	0.547694	-0.868558	insig	0.865206
MW0111990	T3_positive	2',5'-Dihydroxyacetophenone	Phenolic acids	Phenolic acids	C8H8O3	194.0851	152.0473	1.3008	[M+CH3CN+H]+	5.502999145008401	3	0.8481	rp	490-78-8	10279	HMDB0032629	-	-	40163.13	51705.65	49696.64	54738.47	7099.33	9151.61	3291.42	8220.86	20586.94	20212.96	21041.85	20762.37	11791.2	18.6	9064.27	10842.59	19388.38	18665.3	19156.93	-	0.753115	0.0178073	0.38396	-1.38097	insig	1.29095	0.00280852	2.37644	1.2488	up	0.358733
MW0141459	T3_positive	16alpha,17alpha-Dihydroxyprogesterone acetophenide	Others	Ketone compounds	C29H36O4	449.2658	448.2614	8.0322	[M+H]+	7.49523711790611	3	0.8437	rp	1179-87-9 | 24356-94-3	102011	-	-	-	973939.11	18431.73	53985.88	26811.69	34196.54	40824.79	50640.82	73659.0	483165.01	851794.12	964952.96	644523.46	672340.36	1226104.49	956040.86	1309107.13	2523.19	2377.9	2127.36	-	0.826227	0.144815	1.41405	0.499838	insig	0.944562	0.141411	0.364473	-1.45611	insig	1.30613
MEDL02684	T3_positive	Psoralidin	Lignans and Coumarins	Coumarins	C20H16O5	337.1074	336.0998	6.8447	[M+H]+	0.0200214249446162	3	0.8401	rp	18642-23-4	5281806	HMDB0034050	-	C10523	1404272.31	1283522.58	1558630.37	1095871.63	1745363.31	1273411.73	1222418.71	1452796.13	639475.56	497922.25	611338.61	547519.79	500322.26	542862.37	689487.92	499240.24	833474.21	819510.68	834257.66	-	0.212073	0.781318	0.971979	-0.041003	insig	1.26916	0.00257136	2.32652	1.21818	up	1.27453
MW0127204	T3_positive	2-(1,3-Benzothiazol-2-ylthio)nicotinonitrile	Benzene and substituted derivatives	Benzene and substituted derivatives	C13H7N3S2	287.0307	269.0081	0.6054	[M+NH4]+	7.84675000005564	3	0.8377	rp	146724-14-3	9993236	-	-	-	16255.4	17363.14	20752.9	18347.47	21627.18	20546.3	22284.73	20206.33	44962.63	43504.65	45278.6	44189.9	27277.67	22993.72	35215.96	33404.85	15650.69	17274.95	18859.06	-	1.29882	0.012561	0.668175	-0.581703	insig	1.30071	1.4153e-05	0.408681	-1.29095	down	1.06002
MEDP0180	T3_positive	Nicotinamide mononucleotide	Nucleotides and derivatives	Nucleotides and derivatives	C11H15N2O8P	335.0705	334.0566	0.9323	[M+H]+	18.6624138625291	3	0.8311	rp	1094-61-7	14180	HMDB0000229	4167	C00455	6615.72	2714.71	3371.8	4461.68	5882.82	2987.01	5734.73	5531.03	26124.26	28080.59	47756.54	18263.46	39711.54	29173.85	36176.31	48626.24	10875.88	10655.2	10678.43	ko00760,ko01100	0.698722	0.311943	1.27834	0.354269	insig	1.24232	0.0249352	0.142765	-2.80828	down	1.29247
MEDP1087	T3_positive	MG(18:2/0:0/0:0)	GL	MG	C21H38O4	337.2736	354.277	6.6876	[M+H-H2O]+	4.24158093494498	3	0.8254	rp	26545-74-4	5283469	HMDB0242115	-	-	89342.5	100587.23	101310.12	108667.87	125171.26	125006.83	106546.6	102572.34	236594.84	245944.98	236211.59	259204.71	146306.63	175755.43	148685.25	144859.42	177553.15	175076.17	176595.88	-	1.44992	9.91071e-05	0.629483	-0.667761	insig	1.30418	1.5315e-06	0.408922	-1.2901	down	1.14894
MEDL02217	T3_positive	Moupinamide	Alkaloids	Phenolamine	C18H19NO4	336.1188	313.1314	2.9898	[M+Na]+	3.6840425676132296	3	0.8249	rp	66648-43-9	5280537	HMDB0029365	-	C02717	314177.0	282855.33	297365.55	293191.28	313091.93	306437.17	291065.61	304797.08	116900.16	126116.01	124273.68	117383.46	150766.05	148522.16	159071.37	147640.24	218790.7	219679.93	218803.35	-	1.44312	0.000140985	1.25033	0.322305	insig	1.31034	2.35993e-05	2.45029	1.29295	up	1.32273
MW0157319	T3_positive	Synaptolepis factor K1	Terpenoids	Ditepenoids	C36H54O8	597.3815	614.3819	6.1933	[M+H-H2O]+	1.78238208268415	3	0.8172	rp	66268-94-8	5281397	-	-	C09192	131630.52	121467.79	143762.25	131710.3	52216.3	68508.92	53178.42	30900.59	63849.19	57086.29	56628.89	48011.65	79866.19	29525.52	54291.26	26944.43	50196.89	50476.64	49355.87	-	0.566682	0.53833	0.845069	-0.242858	insig	1.29115	2.19949e-05	2.34321	1.22848	up	0.230963
MW0142857	T3_positive	3-Buten-1-amine	Alcohol and amines	Amines	C4H9N	72.0802	71.0735	0.6251	[M+H]+	1.02639876999433	3	0.8148	rp	2524-49-4 | 783295-28-3	443732	-	-	C12244	28091.5	24706.37	25830.0	25737.09	23147.69	25568.53	24252.7	24671.31	71325.93	80199.85	79949.11	75951.32	100209.62	102521.05	98175.53	98910.97	56654.13	56143.63	55666.55	-	1.44808	0.000424072	1.30053	0.3791	insig	1.30999	3.98092e-05	0.33948	-1.5586	down	1.32609
MEDP1211	T3_positive	N-Acetylpyrrolidine	Alkaloids	Alkaloids	C6H11NO	114.0907	113.0841	1.4001	[M+H]+	0.9051294625095351	3	0.8083	rp	4030-18-6	77650	-	263613	-	1952.98	2717.7	2962.83	4895.71	4704.21	7960.75	8250.2	7441.15	128972.36	120277.12	118818.41	120912.79	38379.39	30398.12	36780.73	36751.91	28847.72	28848.87	28748.92	-	1.49103	1.92399e-07	0.291034	-1.78074	down	1.30416	4.59162e-06	0.0256231	-5.28641	down	1.2985
MEDP0150	T3_positive	2'-Deoxyinosine	Nucleotides and derivatives	Nucleotides and derivatives	C10H12N4O4	299.1002	252.0859	2.3938	[M+HCOO+2H]+	2.98413285747756	3	0.8002	rp	890-38-0	135398593	HMDB0000071	-	C05512	3020.21	2560.44	5914.83	1976.82	6283.72	9301.09	3291.11	6917.56	6304.04	9380.74	7347.0	8544.13	5960.94	5594.16	6375.23	8848.17	7138.68	7472.81	6912.12	ko00230,ko01100,ko01232,ko02010	0.68666	0.275005	0.848067	-0.237749	insig	1.09644	0.00730378	0.426664	-1.22883	down	0.192431
MEDP1604	T3_positive	3-Indoleacetonitrile	Alkaloids	Plumerane	C10H8N2	203.0814	156.0687	1.6201	[M+HCOO+2H]+	0.598817079975333	3	0.7999	rp	771-51-7	351795	HMDB0006524	-	C02938	60122.53	50057.27	57790.64	56072.22	205857.23	207218.57	209143.66	204992.39	165457.8	166892.33	162899.79	157810.44	84143.39	84156.55	89219.07	90414.39	128581.69	128371.43	127374.5	ko00380,ko01100	1.49422	1.5529e-07	0.532774	-0.908405	insig	1.30879	3.01991e-08	0.343066	-1.54344	down	1.32505
MEDL01831	T3_positive	n-cis-Feruloyltyramine	Alkaloids	Phenolamine	C18H19NO4	336.12	313.1314	2.6524	[M+Na]+	0.9461660326337551	3	0.7991	rp	80510-09-4	6440659	HMDB0036381	-	-	68904.14	70649.6	48600.44	46998.72	74523.99	56727.14	67233.27	74537.87	7408.32	11596.34	10842.38	15873.91	22386.02	9479.91	25845.91	26019.35	39589.33	38476.95	39699.39	-	0.940961	0.0881372	1.83135	0.87291	insig	1.26397	0.00345413	5.14322	2.36267	up	1.19177
MEDP0212	T3_positive	N-Acetylserotonin	Alkaloids	Plumerane	C12H14N2O2	219.1052	218.1055	2.8903	[M+H]+	2.9528715975146698	3	0.7986	rp	1210-83-9	903	HMDB0001238	366	C00978	19983.84	19465.04	20543.63	20626.96	14345.17	13413.58	15039.21	16074.26	5968.17	9358.42	10827.13	4268.15	7704.69	9777.04	5789.11	8592.27	10482.29	10334.28	10272.89	ko00380,ko01100,ko01110	0.234528	0.843382	1.04738	0.0667783	insig	1.17432	0.00300884	2.65005	1.40602	up	1.20684
MEDL00860	T3_positive	D-Ornithine	Amino acids and derivatives	Amino acids and derivatives	C5H12N2O2	177.0595	132.0899	1.3008	[M-H+2Na]+	0.6812677749934439	3	0.7971	rp	348-66-3	71082	HMDB0003374	6910	C00515	2276.8	6346.99	9955.15	3809.75	369.99	1956.56	3155.71	579.69	1532.41	3608.85	2717.84	2156.11	3582.54	3642.28	4835.23	4652.4	4749.93	5933.53	5857.05	ko00470,ko01100,ko01110	1.12678	0.0250282	1.66871	0.738731	insig	0.815155	0.161328	2.23547	1.16058	insig	0.975332
MEDL02282	T3_positive	N,N-dimethylarginine	Amino acids and derivatives	Amino acids and derivatives	C8H18N4O2	203.1466	202.143	0.8535	[M+H]+	2.1038849174459497	3	0.7963	rp	30315-93-6	123831	HMDB0001539	6309	C03626	1923.22	20516.46	4199.79	16241.26	80977.24	79382.9	70813.25	16989.5	1175.37	2556.72	1406.06	59673.05	40809.57	15864.06	3246.65	1605.39	9004.46	5966.98	10049.06	-	0.32936	0.963514	0.949306	-0.0750547	insig	0.286959	0.738335	0.661625	-0.595914	insig	0.916115
MEDL02620	T3_positive	3'-Methoxydaidzein	Flavonoids	Isoflavones	C16H12O5	285.0755	284.0685	4.7407	[M+H]+	1.75887544259012	3	0.7957	rp	21913-98-4	5319422	HMDB0130379	-	-	33558.75	39019.0	46667.8	12490.95	78160.78	75010.06	76087.99	65450.67	50848.2	58197.82	62437.28	54879.43	67149.1	55923.0	63819.35	75483.19	68997.67	67555.06	67432.31	-	0.923221	0.116529	1.15909	0.212992	insig	0.870819	0.0421621	0.581971	-0.780981	insig	0.733578
MEDP1610	T3_positive	Proline betaine	Alkaloids	Pyrrole alkaloids	C7H13NO2	144.0994	143.0946	0.8832	[M+H]+	1.4260482849692802	3	0.7945	rp	471-87-4	115244	HMDB0004827	7089	C10172	52776.42	58517.16	128874.49	30765.52	22952.97	25555.45	36907.66	52238.6	71736.56	166501.89	75382.47	154940.15	29441.86	14581.49	32379.42	29808.95	54923.62	55457.73	51979.85	-	1.34476	0.0354701	0.226676	-2.14129	down	0.728063	0.186665	0.578225	-0.790298	insig	0.481472
MEDL02189	T3_positive	Gramine	Alkaloids	Plumerane	C11H14N2	243.1123	174.1157	2.4533	[M+Na+HCOOH]+	1.4214122199263102	3	0.7934	rp	87-52-5	6890	HMDB0035762	-	C08304	1421.25	1392.52	7248.15	4291.96	10579.09	9628.14	9787.67	10130.57	46898.6	47769.42	47541.91	41878.9	27882.85	25246.02	30181.39	27381.22	24615.55	24369.56	24256.58	ko00999,ko01110	1.46154	7.22502e-05	0.601294	-0.733858	insig	1.23485	6.59025e-07	0.0779726	-3.68089	down	1.32031
MEDL02383	T3_positive	Ethyl gallate	Phenolic acids	Phenolic acids	C9H10O5	397.1141	198.0528	3.2676	[2M+H]+	4.7489776075337895	3	0.7932	rp	831-61-8	13250	HMDB0033836	-	-	7588.08	4515.27	4146.5	6666.24	9768.39	9536.95	9182.85	3369.44	21003.87	17266.94	11636.27	16466.08	14016.57	9818.48	19065.43	14997.61	8036.03	8553.81	8524.14	-	0.450356	0.463085	0.872312	-0.197084	insig	1.20505	0.00624982	0.345261	-1.53424	down	0.89383
MW0106937	T3_positive	Glu-Ala	Amino acids and derivatives	Amino acids and derivatives	C8H14N2O5	219.0995	218.0903	0.8635	[M+H]+	6.54311103005512	3	0.7899	rp	21064-18-6	6992506	HMDB0003764	23969	-	59164.12	22887.21	49458.18	70938.06	33980.54	82278.65	87870.94	87144.44	69452.76	27459.34	16755.13	24353.03	100370.29	48878.44	87096.51	85464.59	29542.11	42588.51	41568.47	-	1.13277	0.0299282	2.33161	1.22133	up	0.56358	0.344375	1.4668	0.552668	insig	0.252329
MEDP0577	T3_positive	Carnitine isoC4:0	Alkaloids	Alkaloids	C11H21NO4	300.1432	231.1471	1.4732	[M+Na+HCOOH]+	3.67907852748317	3	0.7869	rp	25518-49-4	10177002	HMDB0000736	-	-	20500.6	21518.23	21996.24	21292.42	9869.21	7511.5	8543.01	7840.9	15229.11	14542.11	14670.96	17199.57	22463.16	18102.3	19282.34	18010.67	19383.41	19396.67	18983.42	-	1.24016	0.0210851	1.26308	0.336946	insig	1.25596	0.000621986	1.38392	0.468765	insig	1.2926
MW0142775	T3_positive	3''-Adenylylstreptomycin	Nucleotides and derivatives	Nucleotides and derivatives	C31H51N12O18P	933.2879	910.3182	2.9997	[M+Na]+	11.1941233077654	3	0.7857	rp	22169-43-3	440022	-	-	C03462	66681.68	59406.95	63817.24	59208.65	18161.14	22681.44	9313.59	20015.37	113593.18	114449.7	110621.98	104846.74	41468.2	39511.61	36912.47	40355.41	56096.55	56394.9	56328.38	-	1.49572	5.19201e-06	0.356806	-1.48679	down	1.30023	3.31734e-06	0.561687	-0.832163	insig	1.15416
MEDP1186	T3_positive	Methyl-2-pyrrolidone-5-carboxylate	Others	Lactones	C6H9NO3	287.1257	143.0582	2.6524	[2M+H]+	7.42031215750671	3	0.7824	rp	4931-66-2	78646	-	-	-	6947.24	4109.66	6243.86	5410.53	4910.1	4404.36	3499.44	393.04	3987.13	2320.51	1626.94	1638.72	249.14	1164.3	935.94	127.09	4092.19	3816.92	4148.62	-	1.14416	0.0413582	0.258685	-1.95073	down	1.10898	0.0073961	2.37236	1.24632	up	0.865487
MEDP1442	T3_positive	O-Butanoylcarnitine	FA	CAR	C11H21NO4	255.1446	231.1471	2.7712	[M+Na]+	0.849987902498128	3	0.782	rp	1492-26-8	439829	HMDB0002013	-	C02862	2734.77	3216.78	9350.75	7204.91	2788.48	4386.81	5062.44	4609.06	18947.76	21574.23	19791.39	21276.91	12884.62	10757.74	9733.26	12259.21	12671.6	12315.26	12266.71	-	1.43796	8.7327e-05	0.559317	-0.838262	insig	1.16368	0.00112353	0.275856	-1.85801	down	1.25027
MEDP1644	T3_positive	Aniline	Alkaloids	Alkaloids	C6H7N	135.0896	93.0578	2.0756	[M+CH3CN+H]+	0.669526887548955	3	0.7805	rp	62-53-3	6115	HMDB0003012	489	C00292	695.18	543.06	486.9	67.42	70.78	49.16	1168.01	88.78	6776.34	8387.75	6665.33	2010.93	1702.38	2659.13	4825.07	1143.7	2424.81	2521.63	2704.36	-	0.923568	0.0893688	0.433311	-1.20653	insig	1.14763	0.0271687	0.0751902	-3.73331	down	1.09205
MEDP0507	T3_positive	2-Hydroxycinnamic acid	Phenolic acids	Phenolic acids	C9H8O3	147.0436	164.0473	3.0739	[M+H-H2O]+	1.06019393250278	3	0.7803	rp	614-60-8	637540	HMDB0002641	6727	C01772	2026366.78	1072985.96	1829567.16	2028185.62	1797246.44	667902.61	1731527.85	1714646.39	1922915.19	1985626.26	1980203.58	1976502.13	574310.16	558772.34	571028.43	564827.64	632204.91	631994.93	629094.04	ko00360,ko00999,ko01100,ko01110	1.4998	8.20269e-07	0.288476	-1.79347	down	0.500807	0.391123	0.884537	-0.177005	insig	1.10498
MEDP0672	T3_positive	Cyclohexylamine	Alkaloids	Alkaloids	C6H13N	146.1161	99.1048	1.1801	[M+HCOO+2H]+	2.36508398998581	3	0.7795	rp	108-91-8	7965	HMDB0031404	-	C00571	6852.87	6676.95	7739.24	7296.92	4686.87	1674.55	2935.83	3960.04	20210.16	18990.98	30657.15	18949.49	24244.6	23806.4	17278.9	24238.02	22566.6	22788.08	21266.26	-	0.0871097	0.95645	1.00856	0.012296	insig	1.2711	0.0126754	0.321661	-1.63639	down	1.27087
MEDN1363	T3_positive	l-Alanyl-l-glutamine	Amino acids and derivatives	Amino acids and derivatives	C8H15N3O4	331.1013	217.1063	1.4602	[2M+K]+	1.7283438225490502	3	0.7791	rp	39537-23-0	123935	HMDB0028685	-	-	20229.5	12574.91	27358.31	11318.09	28962.45	44749.13	10366.46	15727.09	2477.95	1501.59	1967.35	3676.02	5529.96	2514.3	5557.99	910.23	12727.58	12556.35	13010.47	-	0.305533	0.382236	1.50812	0.592749	insig	1.24369	0.0244285	7.42819	2.89301	up	1.10865
MEDP1218	T3_positive	3-Amino-2-naphthoic acid	Alkaloids	Alkaloids	C11H9NO2	188.0703	187.0633	2.6115	[M+H]+	1.6657997449698303	3	0.7769	rp	5959-52-4	22244	-	34509	-	204493.49	336767.18	255387.43	328589.43	93087.31	102713.61	105036.74	103718.43	121751.92	125228.44	125703.97	123070.74	100124.64	59081.52	99943.33	101498.42	202765.14	204904.45	202597.9	-	1.0848	0.0465894	0.727472	-0.459036	insig	1.23675	0.0153403	2.26974	1.18253	up	0.508671
MEDL01004	T3_positive	Trimethylamine N-oxide	Alkaloids	Alkaloids	C3H9NO	144.0654	75.0684	0.8832	[M+Na+HCOOH]+	6.71437013998855	3	0.7759	rp	1184-78-7	1145	HMDB0000925	5876	C01104	51245.34	86686.83	22379.46	34269.2	38605.27	25778.18	33500.29	13905.62	33469.67	20896.45	31585.9	51266.94	49715.42	57783.51	74800.24	123921.9	41103.83	40011.08	40639.98	ko01100	1.14782	0.0789906	2.23162	1.15809	up	0.40705	0.400994	1.41803	0.50389	insig	1.07211
MW0108268	T3_positive	Methylacetoacetic acid	Others	Lactones	C5H8O3	158.0796	116.0473	1.5404	[M+CH3CN+H]+	2.35515921495733	3	0.7758	rp	105-45-3	7757	HMDB0000310	5299	-	3716.97	7310.97	4038.72	4072.33	2466.9	1459.33	5305.13	3092.77	20464.94	23963.38	19013.89	21912.34	27973.3	25835.78	32508.46	31165.89	11174.0	11529.12	11351.06	-	1.31462	0.00626605	1.37642	0.460917	insig	1.27198	2.54397e-05	0.224229	-2.15695	down	1.27666
MEDP1295	T3_positive	Cytarabine	Nucleotides and derivatives	Nucleotides and derivatives	C9H13N3O5	509.1503	243.0855	2.1748	[2M+Na]+	9.536240230422461	3	0.7751	rp	147-94-4	6253	HMDB0015122	-	C02961	12364.48	13327.45	6733.45	7555.66	29253.11	44902.17	41239.77	43654.87	28501.86	21580.75	7834.67	26565.0	20189.92	26626.77	14064.85	16649.29	22542.34	21204.07	19700.11	-	0.00766385	0.760977	0.917717	-0.123879	insig	0.824477	0.0923304	0.473248	-1.07933	insig	1.15561
MW0147045	T3_positive	Canaliculatol	Heterocyclic compounds	Heterocyclic compounds	C42H32O9	681.2029	680.2046	4.1006	[M+H]+	13.004924254282699	3	0.774	rp	114488-83-4	442696	-	-	C10249	53840.31	42218.25	55755.16	49263.08	27923.39	31360.14	33572.18	31544.77	9156.3	20302.8	25350.56	20911.35	19858.4	19072.07	16394.43	20199.6	29947.43	29496.98	29864.05	-	0.160138	0.989745	0.997405	-0.00374893	insig	1.14942	0.000514579	2.6555	1.40898	up	1.27182
MEDN1397	T3_positive	Succinylacetone	Organic acids	Organic acids	C7H10O4	158.0598	158.0579	1.6398	[M+]+	5.1117646000165	3	0.7734	rp	51568-18-4	5312	HMDB0000635	5608	-	10071.76	3684.52	8772.41	5595.07	36523.95	35782.0	36506.04	36239.1	45891.28	42837.93	26205.57	26591.67	10204.53	13562.62	14676.58	14873.39	17853.83	18071.44	18075.0	-	1.36943	0.0218878	0.376729	-1.4084	down	1.21781	0.009416	0.198717	-2.33121	down	1.29775
MW0124447	T3_positive	Isatin	Alkaloids	Plumerane	C8H5NO2	194.0449	147.032	1.4862	[M+HCOO+2H]+	0.609248030016829	3	0.7726	rp	91-56-5	7054	HMDB0061933	-	C11129	13622.42	11060.07	8404.86	12401.0	5219.39	8822.35	6201.51	7591.99	5603.52	3063.7	5654.96	5092.34	3150.6	332.63	4022.41	4755.46	2932.3	2751.66	2490.24	-	0.681813	0.178188	0.631543	-0.663048	insig	1.17085	0.00460316	2.34301	1.22836	up	0.799881
MEDL01940	T3_positive	Feruloylputrescine	Alkaloids	Phenolamine	C14H20N2O3	311.1597	264.1474	3.1093	[M+HCOO+2H]+	3.08821025740258	3	0.7726	rp	501-13-3 | 91000-11-2	5281796	HMDB0139553	-	-	23481.37	20345.9	18635.58	20175.17	21146.35	22218.43	25371.63	19534.63	61111.3	64986.16	65359.16	64517.89	48982.58	48426.99	48351.69	43775.51	54607.83	54821.26	54630.95	-	1.45658	5.30159e-05	0.740452	-0.433522	insig	1.30748	8.00876e-08	0.322837	-1.63112	down	1.30295
MEDP1180	T3_positive	1-Myristoyl-sn-glycero-3-phosphocholine	Lipids	LPC	C22H46NO7P	468.3161	467.3012	2.9698	[M+H]+	11.1561336628117	3	0.7723	rp	20559-16-4	460604	HMDB0010379	-	-	7215.16	4670.08	8121.64	8764.44	4436.89	12986.71	8392.78	11170.38	4387.64	2746.1	1982.07	4261.03	7202.73	6892.05	4336.38	1745.6	6985.86	6980.01	6988.39	-	0.494835	0.288853	1.50834	0.592957	insig	1.0617	0.0149494	2.15083	1.10489	up	0.738877
MEDP1611	T3_positive	Glutamylglutamine	Amino acids and derivatives	Amino acids and derivatives	C10H17N3O6	275.1098	275.1117	1.7581	[M+]+	4.587510117630701	3	0.7721	rp	26848-14-6	10171586	HMDB0028817	-	-	310165.39	411904.42	330725.31	326075.48	337185.85	342742.65	300085.27	319786.88	33714.6	29216.73	31030.36	28613.41	31688.23	29854.97	28861.23	31698.7	161400.86	160486.28	161378.74	-	0.0360021	0.933475	0.99615	-0.00556576	insig	1.31119	0.000812209	11.2492	3.49175	up	1.32611
MEDL01803	T3_positive	Pelletierine	Alkaloids	Piperidine alkaloids	C8H15NO	188.1268	141.1154	1.2511	[M+HCOO+2H]+	10.7529831474551	3	0.7715	rp	539-00-4	92987	HMDB0030325	-	C06182	249.06	205.37	456.8	24.12	430.65	242.06	158.95	126.65	2933.0	3068.27	5995.34	6255.81	53.08	1230.64	81.18	78.32	937.75	970.66	926.48	ko00960,ko01100,ko01110	1.31938	0.0143889	0.0790701	-3.66072	down	1.1775	0.0167999	0.0512453	-4.28644	down	0.276905
MEDP0899	T3_positive	3-Methyladenine	Nucleotides and derivatives	Nucleotides and derivatives	C6H7N5	234.0438	149.0701	1.6989	[M+K+HCOOH]+	4.82298290492622	3	0.7709999999999999	rp	5142-23-4 | 60192-57-6	135398661	HMDB0011600	-	C00913	2628.7	2402.15	3663.53	3130.37	421.14	379.32	725.32	400.93	3144.66	4538.27	4975.87	1244.82	374.1	219.33	2238.58	1535.86	2652.34	2373.31	1663.75	-	1.01394	0.0593535	0.314153	-1.67046	down	0.0795299	0.591552	0.85048	-0.233651	insig	0.405198
MEDL02331	T3_positive	3,4-Dimethoxycinnamic acid	Phenolic acids	Phenolic acids	C11H12O4	417.1555	208.0736	4.3211	[2M+H]+	5.684026279356941	3	0.7705	rp	14737-89-4	717531	HMDB0034315	-	-	115826.48	63802.08	63470.51	75048.42	69258.25	98892.15	54095.25	85203.84	10280.48	6737.13	7860.21	10343.11	12546.81	6274.58	1578.58	9981.4	31532.79	29268.33	34026.15	-	0.460679	0.660574	0.862594	-0.213246	insig	1.2893	0.0104437	9.03291	3.17519	up	1.20366
MEDP0176	T3_positive	Thymidine	Nucleotides and derivatives	Nucleotides and derivatives	C10H14N2O5	242.0991	242.0903	2.3141	[M+]+	2.67196019251514	3	0.77	rp	50-89-5	5789	HMDB0000273	3375	C00214	4074.36	4000.41	2955.78	6067.44	5966.13	6354.87	6381.58	6145.53	1989.39	2642.29	1777.11	1936.95	1827.67	3305.22	1535.4	1609.78	4452.89	4479.94	4669.18	ko00240,ko01100,ko01232	0.149873	0.97223	0.991892	-0.0117455	insig	1.12569	0.0385117	2.04871	1.03471	up	1.24112
MW0117716	T3_positive	2-(Methylthio)-6-nitro-1,3-benzothiazole	Benzene and substituted derivatives	Benzene and substituted derivatives	C8H6N2O2S2	227.0076	225.9871	0.6251	[M+H]+	12.327749999983	3	0.7699	rp	3621-99-6	305552	-	-	-	64756.85	72531.25	75589.01	66161.91	98495.32	88884.44	98592.98	88546.18	164409.97	177421.84	187447.19	195364.48	162539.87	156322.52	164638.95	166995.43	95993.14	95844.93	97843.15	-	1.10274	0.0634761	0.897678	-0.155729	insig	1.30288	0.000123626	0.385071	-1.3768	down	1.31272
MW0160078	T3_positive	Betulinaldehyde	Terpenoids	Triterpene	C30H48O2	441.3718	440.3654	7.5979	[M+H]+	12.3328640202671	3	0.7699	rp	13159-28-9	99615	-	-	-	316039.09	365413.54	527178.51	500366.66	296823.87	352439.05	296598.87	330715.5	212544.45	93116.62	19915.18	132166.48	14665.4	18085.98	83631.32	5959.69	10352.37	9878.79	9637.45	-	0.947427	0.126458	0.267273	-1.90361	insig	1.02371	0.00347185	3.73353	1.90054	up	1.19629
MEDL01846	T3_positive	Dihydroferulic acid	Organic acids	Organic acids	C10H12O4	214.1068	196.0736	2.6125	[M+NH4]+	4.24408962494738	3	0.7698	rp	1135-23-5	14340	HMDB0062121	-	-	16558.42	12391.01	16837.64	8784.07	5425.1	3204.16	1820.91	1098.6	54217.85	51235.49	52441.54	52332.36	23164.2	10766.72	22191.26	29854.07	8368.29	10950.15	10310.7	-	1.30708	0.00377145	0.408968	-1.28994	down	1.26832	8.72188e-05	0.259582	-1.94574	down	1.19948
MEDN1410	T3_positive	N-Palmitoylglycine	Amino acids and derivatives	Amino acids and derivatives	C18H35NO3	314.2691	313.2617	7.6968	[M+H]+	0.0100997550589454	3	0.7695	rp	158305-64-7	151008	HMDB0013034	-	-	5777.14	5717.47	5890.69	5125.87	35117.16	41335.39	38916.14	39140.67	8927.61	7379.54	194.74	7540.2	49788.22	57656.02	62759.31	55909.44	33312.5	32995.88	33108.85	-	1.1788	1.03368e-05	9.40488	3.23341	up	0.329003	0.858685	0.936323	-0.0949213	insig	1.24143
MW0111333	T3_positive	Triethanolamine	Alcohol and amines	Amines	C6H15NO3	149.1063	149.1052	2.1947	[M+]+	6.47611096745493	3	0.7693	rp	102-71-6	7618	HMDB0032538	-	C06771	3969.75	4345.5	2188.85	1137.05	3839.35	3720.48	2763.52	4281.03	7553.58	9692.61	10660.24	7105.41	13111.06	12130.48	14004.14	11533.1	8274.9	7845.34	8087.18	ko00564	1.24018	0.0109014	1.45033	0.536383	insig	1.10077	0.00223105	0.332492	-1.58861	down	1.30119
MEDP1315	T3_positive	Quinoline	Alkaloids	Quinoline alkaloids	C9H7N	281.1041	129.0578	2.7416	[2M+Na]+	5.24297571004695	3	0.7686	rp	91-22-5	7047	HMDB0033731	-	C06413	5584.64	7401.98	5904.18	11182.13	11172.16	5987.49	11129.96	7798.26	19541.77	31765.14	29451.5	21693.35	25723.46	16378.28	21854.02	38017.73	10004.12	9560.45	10019.52	-	0.0878062	0.983364	0.995332	-0.00675062	insig	1.22676	0.00461134	0.293533	-1.76841	down	1.16018
MEDN1375	T3_positive	3-Phenylbutyric acid	Organic acids	Organic acids	C10H12O2	297.0586	164.0837	1.3603	[M+H-H2O]+	1.14207702750946	3	0.7684	rp	4593-90-2	20724	HMDB0001955	6399	-	55982.76	48192.74	60586.55	56518.66	50405.36	40979.0	49373.14	46841.49	5238.14	3089.35	1359.71	3471.5	888.84	100.64	3609.43	2635.91	26080.46	25721.4	25959.12	-	0.706642	0.237413	0.549813	-0.862988	insig	1.27916	0.000100131	16.8163	4.07179	up	1.1815
MW0154580	T3_positive	N-Octadecyl-N'-propyl-sulfamide	Alcohol and amines	Amines	C21H46N2O2S	408.3667	390.32800000000003	8.4809	[M+NH4]+	12.501000000071398	3	0.7676	rp	925891-74-3	16103197	-	64680	-	6278.08	3479.35	3875.33	3778.28	8081.46	6247.86	5394.43	6586.91	10544.19	10924.68	8310.34	10141.86	21043.42	17735.88	19787.13	19860.37	8561.28	8846.04	8480.22	-	1.4537	4.69059e-05	1.96455	0.974196	insig	1.21177	0.000674248	0.436137	-1.19715	down	1.30066
MW0169251	T3_positive	Harmine	Alkaloids	Alkaloids	C13H12N2O	463.1528	212.095	2.2942	[2M+K]+	5.64210839348984	3	0.7673	rp	442-51-3	5280953	HMDB0030311	-	C06538	10153.71	11933.17	14279.25	9913.53	15458.75	13508.01	24463.76	13308.36	10571.64	21811.59	18408.34	18374.67	11602.49	7564.73	5372.93	7116.57	15908.04	17677.93	15797.29	ko00901	1.22948	0.0203489	0.45769	-1.12756	down	0.859595	0.0905961	0.669108	-0.57969	insig	1.09033
MEDN1539	T3_positive	Genipin	Terpenoids	Monoterpenoids	C11H14O5	249.0706	226.0841	0.8435	[M+Na]+	3.9736866399664503	3	0.7661	rp	6902-77-8	442424	HMDB0035830	-	C09780	39709.61	33091.26	37879.38	40581.77	70948.6	32560.94	24880.72	29797.59	22694.98	23902.15	24428.61	17291.57	42812.36	54865.03	53457.51	50114.79	42489.77	41681.62	41252.98	-	1.44104	0.000302824	2.27871	1.18822	up	1.21458	0.000526963	1.71271	0.776282	insig	0.64715
MEDP1440	T3_positive	Carnitine C5:0(3-Methylbutyrylcarnitine)	FA	CAR	C12H23NO4	315.1652	245.1627	2.1848	[M+Na+HCOOH]+	7.54468764000649	3	0.7643	rp	31023-24-2	-	HMDB0000688	-	-	3936.16	3696.95	4490.63	2819.77	1155.03	1533.26	818.62	1508.21	2766.97	6484.54	18619.58	13778.23	2249.99	5800.3	3505.42	3464.74	5609.75	8525.58	7703.75	-	0.888605	0.157654	0.360641	-1.47136	insig	0.792228	0.157542	0.358794	-1.47877	insig	1.16035
MW0147115	T3_positive	2-(3,4-dihydroxyphenyl)-5,7-dihydroxy-6-[(2S,3R,4R,5S,6R)-3,4,5-trihydroxy-6-(hydroxymethyl)oxan-2-yl]-8-[(2S,3R,4S,5S)-3,4,5-trihydroxyoxan-2-yl]chromen-4-one	Flavonoids	Flavones	C26H28O15	563.1326	580.1428	7.1219	[M+H-H2O]+	12.608354918375198	3	0.7624	rp	59952-97-5	442584	-	-	C10026	5578.53	4517.73	5732.35	1842.76	1415.96	5990.55	5293.39	4446.13	435.84	430.95	313.47	287.11	691.49	791.36	609.17	827.3	2395.78	2341.54	2447.8	-	1.3685	0.00142188	1.98949	0.9924	insig	1.26251	0.0203553	12.0429	3.59011	up	1.18534
MEDP0752	T3_positive	DL-Leucine	Amino acids and derivatives	Amino acids and derivatives	C6H13NO2	301.1512	131.0946	2.2942	[2M+K]+	13.453911339951198	3	0.7623	rp	328-39-2 | 25322-63-8 | 25988-64-1 | 7005-03-0	857	HMDB0062203	-	-	2895.33	8752.3	7319.08	5518.81	3401.08	3212.77	963.35	2837.04	5429.78	5225.0	4441.91	3721.81	4927.44	2786.71	3811.65	1440.69	4144.3	4158.29	4271.11	-	0.835145	0.147569	0.689029	-0.537364	insig	0.392047	0.350775	1.30114	0.379777	insig	0.306151
MEDL01829	T3_positive	Isothankunic acid	Terpenoids	Triterpene	C30H48O6	469.3303	504.3451	5.5783	[M+H-2H2O]+	6.635328252923469	3	0.7619	rp	22882-19-5	12302703	HMDB0040772	-	-	115868.96	161454.88	136561.34	96812.9	53224.22	47341.83	39873.99	44209.43	76991.92	54393.49	47663.64	115135.92	114220.82	119818.7	108497.23	85202.1	72274.49	77844.0	82940.57	-	0.953181	0.114544	1.45398	0.540007	insig	0.962827	0.0394657	1.73598	0.795747	insig	1.27683
MEDL02610	T3_positive	Glycycoumarin	Lignans and Coumarins	Coumarins	C21H20O6	368.1215	368.126	6.9236	[M+]+	9.923922222583311	3	0.7601	rp	94805-82-0	5317756	HMDB0038225	-	-	103673.95	103325.29	70738.75	55592.75	117118.22	128882.52	130440.8	108096.29	10575.84	12638.06	8430.18	10559.52	54072.57	52817.98	52470.08	62813.88	70234.0	68767.26	68879.89	-	1.4865	0.000105902	5.26435	2.39626	up	1.28672	0.00889785	7.89816	2.98152	up	1.30319
MW0121072	T3_positive	5-Acetylthiophene-2-carboxylic acid	Organic acids	Organic acids	C7H6O3S	192.9978	170.0038	0.7647	[M+Na]+	13.087999999967801	3	0.7599	rp	4066-41-5	3742727	-	-	-	197421.76	204119.76	196888.6	206271.73	190877.95	181860.12	170625.32	167220.82	26461.85	29827.08	28446.54	30161.97	33716.71	31236.86	34766.41	30248.74	186038.51	187544.29	182532.91	-	1.12777	0.0328747	1.13117	0.177818	insig	1.31349	6.00484e-07	7.00365	2.80811	up	1.32434
MEDP0546	T3_positive	Oxindole	Alkaloids	Plumerane	C8H7NO	289.1022	133.0528	1.4802	[2M+Na]+	2.42426756003056	3	0.7598	rp	59-48-3	321710	HMDB0061918	-	C12312	53207.12	45290.19	54217.92	51627.69	14939.56	31510.18	10819.13	7475.03	39803.09	45770.07	17408.08	29143.56	23824.88	802.63	41232.08	22533.67	34724.09	34731.94	33761.74	ko00402,ko00999,ko01100,ko01110	0.598683	0.335217	0.669013	-0.579893	insig	0.897396	0.0572622	1.54659	0.629091	insig	0.107978
MEDN1562	T3_positive	Monobutyl phthalate	Others	Lactones	C12H14O4	223.0957	222.0892	3.5452	[M+H]+	4.84730239250553	3	0.7593	rp	131-70-4	8575	HMDB0013247	-	-	33032.19	39327.63	42878.09	35706.95	19071.38	18024.37	19031.95	11199.17	23617.18	24144.93	16276.73	4166.64	28222.09	26696.83	28075.82	15233.32	25056.29	25095.84	24510.94	-	0.659778	0.235804	1.44018	0.526248	insig	0.912767	0.0140752	2.21309	1.14606	insig	0.80755
MEDP1665	T3_positive	Carnitine C3:0	FA	CAR	C10H19NO4	302.0993	217.1314	1.9173	[M+K+HCOOH]+	0.354006932496986	3	0.7593	rp	17298-37-2	107738	HMDB0062514	-	C03017	29888.01	22024.84	35400.45	32992.28	63852.65	83128.95	66114.04	74219.4	58377.45	49544.89	71009.2	60415.52	58894.39	58132.19	50199.18	63816.75	55261.04	55319.34	54314.07	-	0.20881	0.707564	0.965303	-0.0509458	insig	1.19797	0.00215448	0.502641	-0.992401	insig	0.994812
MEDP0650	T3_positive	4,4'-Methylenedianiline	Alkaloids	Alkaloids	C13H14N2	397.2398	198.1157	2.8399	[2M+H]+	7.549403045032929	3	0.7588	rp	101-77-9	7577	HMDB0041808	-	C14288	1084.34	1488.42	1357.24	2666.52	3193.35	8212.66	4526.92	10218.13	780.2	1557.87	2871.29	2300.52	4773.04	1583.47	1739.49	500.69	2638.42	3236.9	3003.38	-	0.0571149	0.802606	1.14472	0.194991	insig	0.126182	0.704857	0.878379	-0.187085	insig	0.938147
MW0062070	T3_positive	Piperitone	Terpenoids	Terpene	C10H16O	237.0865	152.1201	1.8773	[M+K+HCOOH]+	5.80871287503726	3	0.7573	rp	89-81-6	6987	HMDB0034975	-	-	5688.97	8057.6	12217.19	7108.68	40672.68	51894.75	45294.98	44297.17	24762.95	26075.17	23208.51	26701.84	17772.37	17996.05	18433.79	19200.66	26878.69	27019.45	26881.37	-	1.44596	0.00125502	0.728576	-0.45685	insig	1.24026	0.000196062	0.328267	-1.60706	down	1.3134
MEDN1543	T3_positive	Glycylglycine	Amino acids and derivatives	Amino acids and derivatives	C4H8N2O3	196.0708	132.0535	3.0894	[M+CH3CN+Na]+	4.69269856750998	3	0.7565	rp	556-50-3	11163	HMDB0011733	-	C02037	3742.55	705.33	3309.68	3378.62	1034.93	1735.81	3546.41	3338.2	5496.89	5531.29	3970.26	4400.45	1702.07	2226.21	2316.35	468.74	3479.65	3632.13	3593.54	-	1.1861	0.00158438	0.34607	-1.53087	down	0.769344	0.0525118	0.574063	-0.80072	insig	0.439952
MEDP1563	T3_positive	2-Amino-2-deoxy-D-gluconic acid	Others	Saccharides	C6H13NO6	408.1776	195.0743	2.8804	[2M+NH4]+	7.4123885800888205	3	0.7561	rp	3646-68-2 | 6165-14-6	73563	-	3334	C03752	22776.57	30029.95	23101.17	29170.98	7285.15	8566.2	5406.24	2182.42	16582.02	6148.96	12902.9	11282.21	7540.59	2536.34	6620.97	3140.49	7335.62	8029.38	8267.57	ko00030,ko01100	1.10073	0.0442218	0.422848	-1.24179	down	1.10931	0.00251816	2.23971	1.16332	up	0.201571
MEDP1072	T3_positive	N7-Methylguanosine	Nucleotides and derivatives	Nucleotides and derivatives	C11H15N5O5	617.2063	297.1073	4.4614	[2M+Na]+	5.85708793256249	3	0.7554	rp	20244-86-4	6474236	HMDB0001107	-	-	11001.36	7943.15	5701.82	11415.66	4045.7	8077.91	3253.01	8431.09	110579.48	122972.49	111471.92	123619.54	74602.67	66991.45	68359.64	65568.53	53670.74	53877.11	51887.22	-	1.47324	0.000108368	0.587915	-0.766322	insig	1.29974	1.27643e-05	0.0769497	-3.69994	down	1.29182
MW0005990	T3_positive	Aloin	Quinones	Anthraquinone	C21H22O9	401.1238	418.1264	6.2131	[M+H-H2O]+	1.00393671630155	3	0.7544	rp	28371-16-6 | 8015-61-0 | 5133-19-7	14989	HMDB0035219	-	C17778	5619.67	5414.76	3442.98	3640.2	35350.47	34950.85	33715.65	31641.05	690.47	641.15	309.58	324.1	2462.73	1566.25	2699.53	392.88	8243.38	7968.12	8001.34	-	1.02222	0.0881818	3.62356	1.85741	up	1.26904	0.00503674	9.21875	3.20457	up	1.25458
MEDL00462	T3_positive	6-Hydroxyhexanoic acid	Organic acids	Organic acids	C6H12O3	217.1298	132.0786	2.2743	[M+K+HCOOH]+	3.3743901174432303	3	0.7532	rp	1191-25-9	14490	HMDB0012843	-	C06103	16098.71	9688.82	16781.63	14900.54	14691.41	4849.58	8370.9	2794.9	3659.89	2144.07	11153.25	5702.1	5122.01	5113.45	2719.62	7577.87	6608.45	6333.68	5330.68	-	0.0304061	0.820241	0.90616	-0.142163	insig	1.00836	0.0149792	2.53625	1.3427	up	0.355254
MEDP0680	T3_positive	Hexylamine	Alkaloids	Alkaloids	C6H15N	186.0846	101.1204	2.1947	[M+K+HCOOH]+	12.0420883925476	3	0.7513	rp	111-26-2	8102	HMDB0032323	-	C08306	3756.96	3882.41	2680.35	6728.18	10047.89	11491.63	7629.28	11087.56	4859.8	3490.37	15203.55	12704.54	5304.77	3652.2	8646.65	7835.69	6041.64	6554.38	5317.31	-	0.332581	0.433397	0.701614	-0.51125	insig	0.705896	0.194936	0.47018	-1.08872	insig	0.908662
MW0010239	T3_positive	Colchicine	Alkaloids	Alkaloids	C22H25NO6	399.1818	399.1682	2.2146	[M+]+	6.6685414775236	3	0.7505	rp	64-86-8 | 30512-31-3	6167	-	1911	C07592	18509.94	20384.9	15711.6	20928.99	7873.91	10501.5	22299.63	20960.5	3705.34	6005.69	13860.7	4521.27	7100.92	1598.32	3110.76	7041.34	10833.2	10265.9	10631.2	ko00950,ko01110	0.531874	0.434283	0.671033	-0.575544	insig	1.10069	0.00817037	2.68876	1.42694	up	1.00787
MEDL02249	T3_positive	Chalcone	Flavonoids	Chalcones	C15H12O	255.1011	208.0888	5.5783	[M+HCOO+2H]+	0.594031794918237	3	0.7503	rp	94-41-7	637760	HMDB0003066	3342	C15589	75287.97	80028.8	77269.79	74318.03	101954.73	103981.91	102326.32	102604.08	33688.07	31545.45	29029.5	29595.97	15700.67	27460.54	22367.15	27356.73	71165.65	71575.49	71156.79	-	1.024	0.0618248	0.749926	-0.41518	insig	1.30838	2.04652e-07	2.47785	1.30909	up	1.29777
MEDL02742	T3_positive	Delphinidin 3-sambubioside	Flavonoids	Anthocyanidins	C26H29O16+	615.1682	597.1456	6.1874	[M+NH4]+	1.4805501209261298	3	0.7486	rp	53158-73-9	74977035	HMDB0038003	-	-	41120.7	34622.36	44542.63	37656.82	50599.45	49723.23	38391.29	52542.09	3769.45	5157.36	3124.58	706.7	28247.39	3628.55	10295.74	13312.03	25507.74	26050.78	25385.73	-	1.04254	0.130964	4.3489	2.12065	up	1.22185	8.67541e-05	12.3798	3.62992	up	1.07986
MEDP1348	T3_positive	1-(9Z-hexadecenoyl)-sn-glycero-3-phosphocholine	Lipids	LPC	C24H48NO7P	494.3233	493.3168	6.6227	[M+]+	13.3751722862785	3	0.7472	rp	76790-27-7	24779461	HMDB0010383	-	C04230	17296.0	31123.19	27393.97	25977.56	24119.25	25629.78	23741.15	16475.16	30195.11	24012.69	24436.59	29516.79	12498.55	13782.47	1101.75	11307.69	24715.28	23355.77	22807.09	ko00564,ko04148	1.01308	0.00402257	0.357711	-1.48313	down	0.286513	0.655849	0.941102	-0.0875768	insig	0.818705
MEDP1679	T3_positive	Glu-Val-Phe	Amino acids and derivatives	Amino acids and derivatives	C19H27N3O6	394.2041	393.19	1.8973	[M+H]+	7.277464005142059	3	0.7462	rp	31461-61-7	193678	-	-	-	429.33	1005.32	1173.37	564.37	310.77	1168.64	740.81	950.26	13746.64	8782.53	7626.27	15651.95	4093.38	8059.95	10462.52	7959.79	4563.23	4521.37	4189.06	-	0.808436	0.160739	0.667483	-0.583198	insig	1.26958	0.0113134	0.069255	-3.85194	down	1.24385
MEDP1617	T3_positive	L-Gulose	Others	Saccharides	C6H12O6	203.0517	180.0634	0.8042	[M+Na]+	4.35983663251704	3	0.7459	rp	6027-89-0	10130220	HMDB0012326	-	C15923	35654.79	25615.07	45052.66	28266.82	68408.48	62784.83	63469.53	62120.53	797.25	463.59	784.68	1077.56	5812.23	4245.35	694.71	4945.04	24000.36	26026.46	22190.99	ko00053	1.10557	0.0670071	5.02623	2.32948	up	1.30218	0.00480135	43.0951	5.42945	up	1.23362
MEDP1616	T3_positive	Pro-ala	Amino acids and derivatives	Amino acids and derivatives	C8H14N2O3	395.1906	186.1004	4.4614	[2M+Na]+	0.97611854513957	3	0.7443	rp	6422-36-2	6347578	-	-	-	320541.85	321793.63	294105.17	291034.38	389750.33	354780.68	361851.74	334899.68	105595.62	99643.66	108361.05	101670.15	195939.17	198409.83	184837.11	171411.93	257431.93	252998.33	257722.22	-	1.48112	0.000378504	1.80749	0.853989	insig	1.31083	7.66624e-05	2.95584	1.56357	up	1.3079
MEDN0523	T3_positive	Indole-3-lactic acid	Alkaloids	Plumerane	C11H11NO3	206.0809	205.0739	2.9298	[M+H]+	0.266750000008642	3	0.7434	rp	1821-52-9 | 832-97-3	92904	HMDB0000671	71	C02043	22889.56	10833.18	19341.87	22651.75	18588.27	17895.29	19872.44	14589.6	16339.8	23195.21	23408.21	3274.7	39841.46	42836.52	41711.16	43962.66	21482.98	21329.13	19417.3	-	1.06986	0.01094	2.54239	1.34619	up	0.342068	0.684165	1.14344	0.193383	insig	1.30235
MEDL00367	T3_positive	Glutaminylphenylalanine	Amino acids and derivatives	Amino acids and derivatives	C14H19N3O4	294.1443	293.1376	1.4201	[M+H]+	0.259342387494144	3	0.7432	rp	92327-75-8	57288566	HMDB0028804	-	-	7014.23	3222.29	11246.94	9393.58	5008.68	1702.0	2350.48	805.02	9570.28	8615.7	8842.36	3036.99	6219.61	7678.31	2308.03	7475.54	11947.14	12282.96	11881.5	-	0.371513	0.4467	0.787668	-0.344341	insig	0.0290702	0.932479	1.027	0.0384337	insig	0.857389
MEDP1080	T3_positive	Glycyltryptophan	Amino acids and derivatives	Amino acids and derivatives	C13H15N3O3	561.1738	261.1113	2.6026	[2M+K]+	13.287320988267698	3	0.7432	rp	2390-74-1	92181	HMDB0028852	65033	-	17972.54	17039.34	10681.43	8065.85	5662.16	615.35	352.45	8237.08	4343.09	18105.2	4870.6	6043.83	11653.36	15301.24	11850.44	15343.75	8836.36	9850.08	4206.59	-	0.939038	0.212542	1.62303	0.698692	insig	0.718733	0.260572	1.61135	0.688274	insig	0.95674
MW0139063	T3_positive	N-(4,7-Dihydroxy-8-methyl-2-oxo-2H-chromen-3-yl)-2,2-dimethylchromane-6-carboxamide	Alcohol and amines	Amines	C22H21NO6	396.1515	395.1369	2.2942	[M+H]+	0.281250000000455	3	0.743	rp	31589-45-4	54688361	-	96306	-	34498.2	36243.09	28276.03	34730.23	40087.97	134673.65	40315.69	40710.83	23168.0	18114.09	24697.77	22069.56	17238.56	14628.38	17917.52	13520.3	60338.77	63142.28	51291.68	-	1.229	0.014128	0.718969	-0.476	insig	1.17132	0.00264617	1.51901	0.603127	insig	1.13362
MW0126505	T3_positive	Salsolinol	Heterocyclic compounds	Heterocyclic compounds	C10H13NO2	218.0595	179.0946	0.8759	[M+K]+	6.094786689985201	3	0.7429	rp	27740-96-1	91588	HMDB0042012	-	C09642	91533.59	27115.59	43094.28	50046.18	153103.03	163410.31	142379.26	142422.12	161706.63	174683.33	174309.2	177797.0	187025.68	114090.49	179598.81	183144.8	153272.13	148909.74	150199.83	-	0.273948	0.749439	0.964217	-0.0525701	insig	1.1842	0.00216776	0.307612	-1.70082	down	0.344288
MEDP0790	T3_positive	4-Methoxybenzaldehyde	Phenolic acids	Phenolic acids	C8H8O2	273.1058	136.0524	5.4489	[2M+H]+	11.6613709475644	3	0.7414	rp	123-11-5	31244	HMDB0029686	-	C10761	12.35	26.06	360.95	338.89	500.24	845.14	331.89	378.22	471.35	72.32	129.24	1068.69	3982.61	1311.62	6033.24	1355.99	1380.44	1434.32	1461.96	-	1.18462	0.0936326	7.28265	2.86446	up	0.54517	0.368663	0.423892	-1.23823	insig	1.11812
MEDP1478	T3_positive	4-Pentenoic acid	Organic acids	Organic acids	C5H8O2	169.0491	100.0524	3.8829	[M+Na+HCOOH]+	0.849402407467892	3	0.7414	rp	591-80-0	61138	HMDB0031602	-	-	5568.31	3678.09	1980.32	4986.4	12393.91	6881.5	13106.54	12106.0	9264.6	7940.66	10077.37	5306.5	10345.07	8215.13	8473.15	7878.65	8209.27	8157.71	7722.04	-	0.351573	0.645804	1.07128	0.0993322	insig	0.980334	0.0225801	0.497501	-1.00723	insig	0.637646
MW0137012	T3_positive	COUMARIN, 7-HYDROXY-3-(p-METHOXYPHENYL)-4-PHENYL-	Lignans and Coumarins	Coumarins	C22H16O4	362.1457	344.1049	2.9298	[M+NH4]+	0.3522500000485711	3	0.7413	rp	1508-90-3	5359621	-	-	-	9321.57	5954.42	15722.44	6877.92	5130.27	9949.29	11944.25	11360.52	16841.92	4975.66	11688.69	8027.92	4048.35	5608.51	1896.17	6443.8	6567.53	6501.77	6855.51	-	1.00478	0.100173	0.433302	-1.20656	down	0.103471	0.79549	0.911932	-0.133002	insig	0.928056
MEDP0773	T3_positive	Norambreinolide	Terpenoids	Ditepenoids	C16H26O2	251.1999	250.1933	6.672999999999999	[M+H]+	4.979203907495839	3	0.741	rp	564-20-5	61129	HMDB0035293	-	-	80557.64	74507.05	82637.51	85576.59	77633.07	67973.52	74103.49	72681.36	8315.98	8380.26	7592.29	11067.34	5944.95	15600.02	15971.75	14435.13	42535.19	42095.85	41916.84	-	0.697918	0.178561	1.4694	0.555225	insig	1.30871	1.92672e-05	9.14357	3.19276	up	1.26132
MW0054786	T3_positive	(2E,4E)-11-Methoxy-3,7,11-trimethyldodeca-2,4-dienoic acid	Terpenoids	Sesquiterpenoids	C16H28O3	269.2098	268.2038	6.6876	[M+H]+	0.38775000007262894	3	0.7404	rp	53092-52-7	5353760	-	43446	-	25045.11	24499.96	27910.35	29047.39	22963.6	24628.8	21747.8	22923.46	842.2	3893.04	849.35	876.9	6274.83	2468.55	3117.26	3082.46	11948.5	12070.02	11955.93	-	1.04867	0.114677	2.31264	1.20954	up	1.25746	4.58407e-06	16.4827	4.04288	up	1.28314
MEDP1228	T3_positive	Heterodendrin	Others	Others	C11H19NO6	561.2038	261.1212	2.135	[2M+K]+	5.90035423537422	3	0.7385	rp	66465-22-3	181804	-	-	C08332	101022.82	98253.15	97005.26	88167.89	141637.33	132809.47	126867.66	120615.26	74761.31	65820.67	73061.41	67854.21	39925.16	25144.92	36443.78	30340.44	80038.46	79322.57	77819.91	-	1.42077	0.000180309	0.468403	-1.09418	down	1.24803	0.000436921	1.36573	0.44967	insig	1.30371
Lmtn002796	T3_positive	Aromadendrin-7-O-glucoside	Flavonoids	Flavanonols	C21H22O11	473.1055	450.1162	3.7835	[M+Na]+	0.47032320562382707	3	0.7384	rp	28189-90-4	10456395	-	-	-	38368.31	45594.04	40149.33	46142.44	24521.39	38930.28	35840.56	32798.27	22238.03	21383.3	20524.5	19350.84	17188.32	22007.09	20329.96	19749.69	30183.3	30155.97	29968.53	-	0.526971	0.409854	0.94944	-0.0748516	insig	1.29211	0.000762149	2.03905	1.0279	up	1.16034
MEDL02688	T3_positive	p-Coumaroyltyramine	Alkaloids	Phenolamine	C17H17NO3	306.1048	283.1208	2.8108	[M+Na]+	5.11600373499732	3	0.7383	rp	36417-86-4	5372945	HMDB0039521	-	-	38032.23	37185.24	45500.22	44048.8	27070.41	42659.86	35111.26	45378.75	5123.11	12303.51	7841.11	8064.85	15638.02	8431.54	24984.15	22127.7	33189.95	33233.82	32537.51	-	1.05173	0.0765824	2.13549	1.09457	up	1.26655	3.03557e-05	4.94311	2.30542	up	1.02649
MW0169528	T3_positive	Naringin	Flavonoids	Flavanones	C27H32O14	622.2101	580.1792	3.1689999999999996	[M+CH3CN+H]+	10.0716728571615	3	0.7382	rp	10236-47-2	442428	HMDB0002927	3604	C09789	2308.99	1679.53	1800.56	1696.02	27.69	2418.94	567.99	2356.94	16130.67	21207.39	17379.26	18882.18	21132.59	4821.28	20131.89	19371.15	6424.52	7993.48	7741.54	ko00941,ko01100	0.418431	0.642657	0.889366	-0.16915	insig	1.30822	0.00052692	0.1017	-3.2976	down	1.01786
MW0111931	T3_positive	Gallacetophenone	Phenolic acids	Phenolic acids	C8H8O4	232.0639	168.0423	1.7979	[M+CH3CN+Na]+	10.003852979991699	3	0.7378	rp	528-21-2	10706	-	85166	-	10030.8	8661.69	6958.24	4929.61	2437.69	1683.06	2743.32	1816.83	4649.69	5809.52	3246.63	2223.82	3167.46	206.31	2165.48	2814.04	3660.7	3533.29	3736.48	-	0.755382	0.116145	0.524386	-0.931299	insig	0.959155	0.0390668	1.91971	0.940889	insig	0.327746
MW0156587	T3_positive	Secogalioside	Others	Ketone compounds	C17H24O12	421.1327	420.1268	3.0894	[M+H]+	0.532220019248075	3	0.7369	rp	61774-57-0	443355	-	-	C11674	26584.33	27461.83	33296.21	30546.44	34586.95	30460.69	35381.19	23802.54	13176.33	8203.58	15780.03	7097.09	20899.6	6060.48	2357.71	17186.82	24005.57	23553.1	23463.65	-	0.238217	0.913376	1.05078	0.0714671	insig	1.19153	0.000520287	2.66373	1.41345	up	0.950907
MEDL00063	T3_positive	4-Hydroxybenzaldehyde	Phenolic acids	Phenolic acids	C7H6O2	140.0694	122.0368	2.9898	[M+NH4]+	0.551250000029313	3	0.7364	rp	123-08-0	126	HMDB0011718	-	C00633	6477.88	10073.63	8316.98	7095.82	1668.07	1576.97	3107.02	1002.45	474.73	294.12	389.75	617.58	714.64	850.36	432.59	552.21	1841.27	1720.29	1749.31	ko01100	0.854197	0.145708	1.43555	0.521606	insig	1.29931	0.0023338	17.9961	4.16961	up	1.1029
MEDP0067	T3_positive	2-Acetamido-2-Deoxy-D-Mannopyranose	Others	Saccharides	C8H15NO6	222.0941	221.0899	1.3802	[M+H]+	11.9225682124124	3	0.7361	rp	7772-94-3 | 1136-44-3	439281	HMDB0001129	-	C00645	932.1	3382.42	2503.26	5780.91	18064.94	17875.03	16787.11	7895.26	13904.86	11950.59	11150.46	11975.48	7058.93	5656.74	5165.59	5163.23	11493.56	11563.49	11393.34	ko00520,ko01100,ko01250	1.44405	0.000171703	0.470474	-1.08781	down	1.12068	0.00067525	0.257214	-1.95896	down	1.15425
MW0103717	T3_positive	Zidovudine	Nucleotides and derivatives	Nucleotides and derivatives	C10H13N5O4	382.1153	267.0968	3.3457	[M-2H+3K]+	0.687694412420115	3	0.7352	rp	30516-87-1	35370	HMDB0014638	-	C07210	10223.08	13353.39	10423.86	9598.13	4939.41	1546.01	2245.04	8013.93	1254.23	5412.22	1768.25	6232.89	12983.06	8772.86	5789.45	11930.94	8566.53	8760.54	8956.84	-	1.10205	0.0254596	2.6914	1.42836	up	1.043	0.00444586	2.97244	1.57165	up	0.934649
MW0142549	T3_positive	2-Oxophytanic acid	Organic acids	Organic acids	C20H38O3	365.2323	326.2821	6.471	[M+K]+	15.2380000000107	3	0.7334	rp	22008-47-5	3082203	-	-	-	9827.91	10362.39	17494.27	11172.98	6046.78	10528.99	7447.03	9650.75	44769.33	48360.63	46766.62	32410.86	55343.03	50199.75	48881.01	44631.34	27067.42	26622.49	27608.42	-	0.782376	0.176893	1.15523	0.208183	insig	1.2549	0.00110488	0.283549	-1.81833	down	1.30562
MEDP1982	T3_positive	2-Methyl-1-pyrroline	Heterocyclic compounds	Heterocyclic compounds	C5H9N	84.08	83.0735	0.8635	[M+H]+	1.2783502550206498	3	0.7327	rp	872-32-2	70103	-	-	C20808	36812.6	35338.37	37175.59	37349.6	24697.23	25087.55	22564.53	22795.76	132046.61	126430.44	129311.09	125376.18	78475.62	103020.86	97409.94	97180.85	69348.74	69495.01	69772.66	-	1.35576	0.00555074	0.732879	-0.448353	insig	1.31384	2.00603e-06	0.285827	-1.80679	down	1.3182
MW0146894	T3_positive	(3S,8S,9R,10R,13R,14S,17R)-17-[(2R)-5,6-dihydroxy-6-methylheptan-2-yl]-3-hydroxy-4,4,9,13,14-pentamethyl-1,2,3,7,8,10,12,15,16,17-decahydrocyclopenta[a]phenanthren-11-one	Others	Ketone compounds	C30H50O4	457.3668	474.3709	5.2401	[M+H-H2O]+	4.57246389844468	3	0.7326	rp	4965-97-3	441813	-	-	C08789	11111.74	14807.87	15439.13	21020.86	12598.65	12068.71	12563.1	18612.08	26001.12	7709.56	12219.34	21303.76	28259.9	45318.22	38817.1	35842.02	17748.05	16507.96	16961.73	-	1.16418	0.0105288	2.2048	1.14065	up	0.0123839	0.805703	0.927801	-0.108112	insig	1.25086
MEDL02183	T3_positive	Xanthotoxol	Lignans and Coumarins	Coumarins	C11H6O4	422.0918	202.0266	4.0406	[2M+NH4]+	9.07680870379673	3	0.7319	rp	2009-24-7	65090	HMDB0029457	-	C00841	8182.21	8648.48	4180.48	7063.39	21463.84	20304.17	18902.59	25044.29	1739.16	256.63	962.16	1952.37	13370.06	13574.01	15447.91	10297.75	11405.28	11068.63	10915.58	ko00999,ko01110	1.37096	0.000616252	10.7304	3.42363	up	1.11737	0.00627974	5.71746	2.51537	up	1.17836
MW0168671	T3_positive	Abietic acid	Terpenoids	Ditepenoids	C20H30O2	349.2373	302.2246	6.1539	[M+HCOO+2H]+	0.508488607522395	3	0.7301	rp	514-10-3	10569	-	-	C06087	118470.41	119664.81	118816.66	118409.59	226209.2	218084.11	217900.23	202027.8	598632.65	582330.11	618255.79	549089.37	386423.79	372541.77	361091.73	349038.05	342109.57	338669.23	341959.25	ko00904,ko01100,ko01110	1.47821	7.45188e-05	0.625597	-0.676694	insig	1.31367	6.67798e-05	0.202427	-2.30452	down	1.31271
MEDP1503	T3_positive	N-Acetylhistamine	Alcohol and amines	Amines	C7H11N3O	222.0789	153.0902	0.8635	[M+Na+HCOOH]+	13.848767614987901	3	0.7301	rp	673-49-4	69602	HMDB0013253	-	C05135	33995.2	30471.1	37571.21	33587.89	10793.63	23574.94	26413.75	14461.65	18623.46	10946.36	12467.18	24921.66	29968.5	30007.07	23368.79	29045.33	27057.85	27266.29	27271.92	ko00340	1.1407	0.0291818	1.67849	0.747167	insig	1.11551	0.00716331	2.02551	1.01828	up	0.865112
MW0017103	T3_positive	Cibaric acid	FA	Others	C18H28O5	325.2028	324.1937	6.2131	[M+H]+	0.8147500000177391	3	0.73	rp	130523-93-2	6438613	HMDB0038580	-	-	3000.66	370.45	6344.34	4641.9	4518.73	2234.61	1925.81	4185.59	2969.56	10245.05	10307.79	11403.48	13084.12	11488.34	12959.5	18477.92	11760.74	13028.82	13057.23	-	0.862699	0.0794843	1.60368	0.681385	insig	0.730747	0.0755127	0.411081	-1.28251	insig	1.23814
MEDP2175	T3_positive	Baicalein 7-methyl ether	Flavonoids	Flavones	C16H12O5	586.1788	284.0685	4.3613	[2M+NH4]+	10.4714072090085	3	0.7293	rp	29550-13-8	471719	-	-	-	8090.3	9648.2	9647.18	5475.3	1330.94	352.29	1826.33	95.14	214.4	1702.24	1488.08	492.54	233.03	1951.16	1308.33	111.5	3025.26	2099.27	3379.89	-	0.25267	0.902538	0.924757	-0.112853	insig	1.16742	0.00276167	8.43182	3.07584	up	0.0275646
MW0002167	T3_positive	2,3-Dimethoxyphenol	Phenolic acids	Phenolic acids	C8H10O3	347.0948	154.063	1.8973	[2M+K]+	10.4133752124369	3	0.7287	rp	5150-42-5 | 25155-26-4	78828	HMDB0131479	-	-	91544.04	98049.99	61526.47	48934.98	63403.9	87630.69	102317.64	102714.18	8012.25	452.73	2784.26	1164.37	5148.92	10542.7	12572.74	15843.12	35629.28	36058.13	34932.41	-	1.08893	0.0330871	3.55315	1.8291	up	1.21048	0.00807945	24.1715	4.59523	up	1.26905
MEDL00543	T3_positive	3-Methyladipic acid	Organic acids	Organic acids	C7H12O4	321.1533	160.0736	1.8375	[2M+H]+	10.7478657074012	3	0.7284	rp	3058-01-3 | 61898-58-6	12292	-	-	-	3040.75	3117.28	1350.74	3292.64	2757.54	2199.71	2686.92	2366.42	10757.81	11506.78	8820.38	12381.73	15502.59	10691.31	8867.6	16561.73	6486.59	6133.73	5052.86	-	0.512313	0.366916	1.18765	0.24811	insig	1.22994	0.000277526	0.248499	-2.00869	down	1.28969
MW0138724	T3_positive	Kuwanon L	Flavonoids	Other Flavonoids	C35H30O11	627.1753	626.1788	1.3205	[M+H]+	15.6698910358239	3	0.7284	rp	88524-65-6	184877	HMDB0030121	-	-	54928.24	58529.79	64764.43	59819.86	56266.35	60546.3	55483.92	63397.7	21794.4	22396.44	18003.89	20979.28	25172.04	199.75	30248.31	32671.14	33320.14	32125.06	33531.06	-	0.423359	0.875406	1.06152	0.0861375	insig	1.30294	3.94727e-05	2.86198	1.51701	up	0.713324
MW0154931	T3_positive	Paspaline B	Others	Others	C28H37NO3	418.2792	435.2773	5.0193	[M+H-H2O]+	11.904058557542601	3	0.7283	rp	173268-84-3	10342949	-	-	C20587	65707.61	71862.49	66553.09	71083.38	50805.47	48040.06	40414.83	43110.89	828710.13	785339.32	826710.54	792007.74	295331.92	285660.35	267175.62	319625.15	277350.56	275006.89	274929.24	ko01110	1.49304	5.48519e-08	0.361236	-1.46899	down	1.31421	5.68909e-06	0.0851303	-3.55418	down	1.32242
MEDL02128	T3_positive	Pyridoxal phosphate	Others	Vitamin	C8H10NO6P	294.1517	247.0246	2.2743	[M+HCOO+2H]+	0.851136482395987	3	0.7273	rp	54-47-7	1051	HMDB0001491	6275	C00018	17717.99	24043.57	12293.97	19691.71	38811.01	42341.26	38179.94	38803.94	26453.94	23531.81	24580.35	26513.86	26601.4	22524.62	23614.88	23001.67	25803.18	25782.87	25653.11	ko00730,ko00750,ko01100,ko01240	0.643906	0.300767	0.947196	-0.0782646	insig	0.919219	0.0625836	0.729593	-0.454836	insig	1.29779
MW0103456	T3_positive	ADP-glucose	Nucleotides and derivatives	Nucleotides and derivatives	C16H25N5O15P2	628.0413	589.0822	2.8704	[M+K]+	4.22626696013515	3	0.7272	rp	2140-58-1	16500	HMDB0006557	-	C00498	593.43	2823.24	2665.79	3222.61	4514.77	2072.97	2259.72	2412.3	16133.72	18677.84	591.63	16429.28	7042.97	11930.93	13722.33	16286.15	6242.82	6127.35	6325.57	ko00500,ko00520,ko01100,ko01110,ko01250	0.323655	0.883865	0.945013	-0.0815933	insig	0.659599	0.0822135	0.179522	-2.47777	insig	1.22367
MW0004416	T3_positive	Phenol, 4,4'-(1,2,4,5-tetrazine-3,6-diyl)bis-	Phenolic acids	Phenolic acids	C14H10N4O2	267.0858	266.0804	3.7835	[M+H]+	0.939000000101942	3	0.7271	rp	118795-59-8	300451	-	-	-	6254.37	6038.89	9560.51	3815.38	4995.26	9115.58	10869.58	9736.45	4569.96	5667.37	1809.08	2496.93	3297.82	2170.65	2825.26	298.43	4193.47	4120.81	3301.78	-	0.660925	0.23346	0.590797	-0.759266	insig	0.809406	0.113764	1.76501	0.819677	insig	1.00624
MEDL02735	T3_positive	Pectolinarigenin	Flavonoids	Flavones	C17H14O6	315.0862	314.079	5.8964	[M+H]+	1.54102698999736	3	0.7269	rp	520-12-7	5320438	HMDB0128589	-	C17784	503646.28	465510.88	522137.6	469203.04	977030.31	968988.86	871880.79	990804.0	110682.0	101197.76	104318.92	97889.7	138397.95	150509.98	150353.42	113213.53	438232.55	435597.82	432155.75	-	1.27142	0.0240927	1.3342	0.41597	insig	1.31252	5.87082e-05	4.73449	2.24321	up	1.32137
MW0108071	T3_positive	Lysylproline	Amino acids and derivatives	Amino acids and derivatives	C11H21N3O3	266.14799999999997	243.1583	1.7382	[M+Na]+	0.441933467527633	3	0.7268	rp	52766-27-5	171204	HMDB0028959	-	-	7190.2	11615.54	13692.48	8174.17	1653.93	1347.37	2047.73	453.74	12727.04	10824.06	6595.5	9720.32	28999.04	26047.28	20888.72	24363.18	10046.87	9594.08	8834.21	-	1.39085	0.000529051	2.51583	1.33103	up	0.0421907	0.922469	1.0202	0.0288576	insig	1.27929
MEDL02179	T3_positive	Coumarin	Lignans and Coumarins	Coumarins	C9H6O2	147.0434	146.0368	2.6325	[M+H]+	2.66885660494154	3	0.7268	rp	91-64-5	323	HMDB0001218	3525	C05851	69643.53	52330.71	60418.18	35492.18	100388.64	103777.27	112620.84	112959.65	151408.04	134442.18	115956.04	105625.28	219989.4	221852.08	230331.81	220396.34	155131.65	155364.43	149449.66	ko00999,ko01110	1.4189	0.00170209	1.759	0.814752	insig	1.19002	0.00160243	0.429387	-1.21965	down	1.31978
MEDP1153	T3_positive	20-Hydroxyeicosatetraenoic acid	Lipids	Free fatty acids	C20H32O3	367.24699999999996	320.2351	6.1737	[M+HCOO+2H]+	1.64509667243351	3	0.7261	rp	79551-86-3	5283157	HMDB0005998	-	C14748	29902.73	56011.23	54381.87	53955.16	82219.52	84410.99	79163.95	81708.61	186310.32	192272.78	179022.95	184228.72	176809.67	157551.19	164325.33	151414.65	130846.72	130705.1	129486.0	ko00590,ko01100	1.24849	0.0163793	0.876342	-0.190434	insig	1.2677	2.89127e-05	0.261852	-1.93318	down	1.31639
MEDP2113	T3_positive	2-Phenylpropylamine	Benzene and substituted derivatives	Benzene and substituted derivatives	C9H13N	136.1107	135.1048	2.4334	[M+H]+	4.6890170249724905	3	0.7259	rp	582-22-9	11398	-	-	-	4474.48	5443.04	4767.01	5525.75	2466.52	2055.73	2698.67	2383.3	6528.38	7018.03	5051.97	5038.15	4610.24	1587.35	3450.54	5935.72	5579.2	5488.9	5547.71	-	0.859373	0.11816	0.659312	-0.600967	insig	0.681319	0.200428	0.855044	-0.225929	insig	0.624398
MW0009360	T3_positive	Pentoxifylline	Alkaloids	Alkaloids	C13H18N4O3	557.2864	278.1379	4.6208	[2M+H]+	2.3633297546354703	3	0.7255	rp	6493-05-6	4740	HMDB0014944	-	C07424	87968.22	95638.12	97527.43	57696.51	43764.8	47503.0	39022.93	30802.76	97784.71	71917.69	93614.18	63971.05	102109.22	73196.74	87090.97	72138.25	53658.97	67145.51	62467.85	-	0.125442	0.872644	1.02214	0.0315989	insig	0.0995146	0.823329	1.03527	0.0500037	insig	1.22509
MW0117257	T3_positive	1-phenyl-1H-pyrrole-2-carbaldehyde	Heterocyclic compounds	Heterocyclic compounds	C11H9NO	210.0371	171.0684	1.3205	[M+K]+	1.03474999995967	3	0.7248	rp	30186-39-1	934729	-	-	-	18981.9	17215.82	22615.25	23575.57	28442.13	25705.84	25977.41	28747.45	3992.55	1558.88	3060.01	3681.94	1545.7	17.5	3227.35	4723.2	15062.44	14727.94	14694.61	-	0.554529	0.575886	0.773892	-0.369796	insig	1.26534	0.000534049	6.70186	2.74456	up	0.986218
MEDP0208	T3_positive	Succinic acid	Organic acids	Organic acids	C4H6O4	259.0423	118.0266	2.513	[2M+Na]+	9.37571188998731	3	0.7242	rp	110-15-6	1110	HMDB0000254	-	C00042	28624.22	30441.66	29929.68	30996.95	30399.03	30985.57	29630.87	32383.92	2337.22	3421.26	4627.52	2342.11	3116.07	4114.51	4303.15	2179.91	16346.24	16057.86	16338.06	ko00020,ko00190,ko00250,ko00310,ko00350,ko00360,ko00620,ko00630,ko00640,ko00650,ko00760,ko00920,ko01100,ko01110,ko01200	0.215584	0.748535	1.07743	0.107593	insig	1.29398	3.27805e-08	9.42736	3.23685	up	1.30743
MEDP1362	T3_positive	Methyl-tyrosine	Amino acids and derivatives	Amino acids and derivatives	C10H13NO3	240.0688	195.0895	1.6003	[M-H+2Na]+	21.215134097545302	3	0.7238	rp	19897-63-3	519723	-	-	-	91773.9	91365.42	95338.39	92362.52	83383.5	90747.97	88489.69	88276.74	36720.47	37262.4	37072.01	37742.91	25286.12	25432.01	26767.71	25145.03	64920.12	65151.39	64917.21	-	1.49248	2.2548e-06	0.689734	-0.535888	insig	1.31416	3.53312e-06	2.49224	1.31744	up	1.32565
MW0116448	T3_positive	1-(4-Methoxybenzyl)piperidin-4-amine	Alcohol and amines	Amines	C13H20N2O	243.1425	220.1576	2.0855	[M+Na]+	1.09174999998629	3	0.7234	rp	78471-35-9	12641841	-	-	-	22719.63	21119.2	19971.73	22232.9	873.68	1215.85	5076.2	3241.68	5947.86	8287.92	2260.29	6982.44	2294.45	2351.6	10365.56	5065.56	3313.81	4076.39	4281.07	-	0.326178	0.725437	0.85513	-0.225785	insig	1.17155	0.000276571	3.66478	1.87372	up	0.612876
MEDL02649	T3_positive	Kuwanol D	Flavonoids	Other Flavonoids	C25H28O5	455.2156	408.1937	8.7756	[M+HCOO+2H]+	19.3707131125394	3	0.7229	rp	123702-93-2	14539881	HMDB0034017	-	-	4896.17	1128.08	1555.15	3080.64	2914.2	4607.94	3965.28	5214.26	15940.24	2458.85	17028.03	22701.72	10410.61	5795.04	10425.05	12777.16	7964.93	7533.94	8580.33	-	0.179321	0.364559	0.67794	-0.560771	insig	0.96114	0.067102	0.183386	-2.44704	insig	1.12939
MEDP0894	T3_positive	3-Methoxytyramine	Phenolic acids	Phenolic acids	C9H13NO2	185.1272	167.0946	2.2345	[M+NH4]+	1.61649529999863	3	0.7204	rp	554-52-9	1669	HMDB0000022	5094	C05587	64467.8	68757.47	56636.42	56908.25	32625.33	34109.97	36311.87	41941.98	398861.29	404700.49	408463.05	398313.12	321158.03	329838.64	334639.09	318484.26	192479.59	192448.51	190166.27	ko00350,ko00965,ko01100	1.48373	9.90677e-06	0.809842	-0.304287	insig	1.3123	2.82013e-10	0.153241	-2.70612	down	1.32451
MEDL02657	T3_positive	Moracin C	Phenolic acids	Phenolic acids	C19H18O4	333.1141	310.1205	1.8574	[M+Na]+	1.22699999991482	3	0.7202	rp	69120-06-5	155248	HMDB0033310	-	-	38871.98	39365.07	97769.58	61614.97	50198.31	98463.84	96388.79	92755.63	4874.0	9011.17	7922.01	11576.44	13309.92	10427.39	6627.06	14924.52	36511.29	37501.22	36258.99	-	0.661684	0.244434	1.35662	0.440017	insig	1.23733	0.0338583	7.11791	2.83145	up	1.27369
MEDP0618	T3_positive	Carnitine-2-methyl-C4	FA	CAR	C12H23NO4	312.1087	245.1627	2.6325	[M-2H+3Na]+	19.1891048174853	3	0.7190000000000001	rp	31023-25-3	6426901	HMDB0000378	-	-	27296.88	25203.87	29318.2	31313.73	44434.72	43377.29	36532.32	43397.63	15061.06	19248.59	17776.02	15912.78	7486.05	3280.74	11173.08	5724.42	24492.59	25205.2	24163.23	-	1.257	0.0037753	0.406837	-1.29748	down	1.2422	0.000655664	1.66375	0.734442	insig	1.25718
MW0143099	T3_positive	3-Oxoglycyrrhetinic acid	Others	Lactones	C30H44O4	451.32	468.324	5.5783	[M+H-H2O]+	4.816957289954599	3	0.7181	rp	7020-50-0	111253	-	-	C02943	62828.77	47674.51	49891.07	36053.62	16254.13	14290.22	9401.49	16912.04	24276.1	20792.16	17140.26	16028.4	41442.62	44742.53	38296.3	41296.34	40102.72	38242.32	38622.97	-	1.42876	0.000140602	2.11892	1.08333	up	1.22274	0.008664	2.51094	1.32823	up	1.26776
MW0120115	T3_positive	4-Furfurylthio-2-pentanone	Others	Ketone compounds	C10H14O2S	237.0354	198.0715	0.7244	[M+K]+	1.37375000001327	3	0.7168	rp	180031-78-1	3025939	HMDB0036134	-	-	94557.24	103281.84	101096.39	75067.22	75044.05	75134.82	75948.97	66946.51	7384.9	19965.41	22319.97	16796.84	19425.83	17364.55	16090.8	13657.82	93880.58	94682.62	93905.51	-	0.17081	0.996155	1.00108	0.00155934	insig	1.23796	0.000240482	5.62688	2.49234	up	1.31586
MW0126006	T3_positive	Oxolan-3-one	Others	Ketone compounds	C4H6O2	443.3461	86.0368	4.82	[M+Na]+	4.636688673890849	3	0.7161	rp	22929-52-8	529392	HMDB0002523	6710	-	20085.77	9758.14	23916.57	23183.58	15105.54	16363.77	10911.84	12032.53	13311.36	7754.95	4249.37	4030.36	6096.56	15978.64	16592.4	15568.27	15775.72	15744.03	15110.68	-	0.883179	0.10975	1.84815	0.886081	insig	1.01063	0.0273978	2.62196	1.39064	up	0.130038
MW0117743	T3_positive	2,1,3-Benzothiadiazole-4-carbaldehyde	Benzene and substituted derivatives	Benzene and substituted derivatives	C7H4N2OS	186.9945	164.0044	0.6844	[M+Na]+	1.4162499999770302	3	0.7158	rp	5170-68-3	2776283	-	-	-	24878.28	27726.66	17022.58	31034.96	35078.05	18952.0	31542.64	27775.81	126.5	3245.92	2850.62	2791.77	4706.59	2893.9	4732.68	117.17	8291.57	8496.96	8499.31	-	0.105922	0.537599	1.3811	0.465816	insig	1.08812	0.00342145	11.1663	3.48109	up	1.04397
ZINC4831363	T3_positive	Digitoxose	Others	Saccharides	C6H12O4	319.3033	148.0736	6.0747	[2M+Na]+	4.44200978492404	3	0.7156	rp	45742-39-0	444061	-	-	-	35072.56	30892.32	33427.56	24999.51	42983.33	31603.97	31201.81	31798.91	68942.11	60510.7	67209.13	67618.25	61151.16	62625.2	63469.52	61832.73	59786.78	59037.92	59820.49	-	0.922089	0.135774	0.942479	-0.0854672	insig	1.27265	2.36203e-05	0.470682	-1.08718	down	1.26521
MEDL01937	T3_positive	2,3-Butanediol	Others	Alcohol compounds	C4H10O2	476.176	90.0681	2.5528	[2M+NH4]+	15.483111788038	3	0.7148	rp	513-85-9	262	HMDB0003156	-	-	36266.27	49434.77	111866.04	68362.61	48076.75	43825.77	46512.65	85976.67	204961.25	202212.59	416385.61	192563.79	141201.65	89486.53	278740.58	154147.38	74564.56	74269.48	73852.04	-	0.792749	0.242857	0.653047	-0.614741	insig	1.1552	0.035363	0.26171	-1.93396	down	1.10689
MW0109066	T3_positive	Pentasine	Organic acids	Organic acids	C30H49N6O10+	671.3869	653.351	4.999	[M+NH4]+	1.5045488496542	3	0.7138	rp	108133-63-7	6443880	HMDB0029803	-	-	4678.22	4442.08	9362.07	3921.22	4803.64	2705.45	3716.91	5610.31	1118.21	412.09	665.87	1206.98	915.01	4063.38	568.86	266.27	3329.58	3273.54	3008.75	-	0.100088	0.547331	1.70828	0.772541	insig	1.21837	0.031437	6.58319	2.71879	up	0.964246
MW0119154	T3_positive	3,3-Dimethyl-1,2-dithiolane	Heterocyclic compounds	Heterocyclic compounds	C5H10S2	135.0309	134.0224	1.6003	[M+H]+	1.52049999996962	3	0.7134	rp	58384-57-9	6453614	HMDB0038974	-	-	4461.1	9713.67	7048.05	3467.17	1116.25	1133.64	3250.13	1123.97	1327.2	6468.2	1435.05	1205.13	2593.13	9444.58	8750.9	4885.47	2362.29	2357.19	2409.03	-	0.983584	0.117982	2.46024	1.2988	insig	0.903656	0.110569	2.36594	1.24242	insig	1.07562
MW0111018	T3_positive	1-Docosanamine	Alcohol and amines	Amines	C22H47N	326.3782	325.3709	6.6282	[M+H]+	17.1265000000176	3	0.7124	rp	14130-06-4	84218	-	-	-	10232.88	8361.12	10991.34	11506.6	7858.28	6854.04	8314.26	8247.6	14291.45	13148.6	15601.67	12622.63	1771.75	1560.54	2968.85	4829.93	9163.81	8959.16	8923.85	-	1.40305	3.46511e-05	0.199968	-2.32216	down	1.08888	0.00883287	0.738209	-0.437898	insig	1.15419
MW0008809	T3_positive	N-Acetyltyramine	Phenolic acids	Phenolic acids	C10H13NO2	248.0953	179.0946	2.6125	[M+Na+HCOOH]+	13.7527237150437	3	0.7123	rp	1202-66-0	121051	-	263635	-	6690.6	8557.48	6448.78	8250.23	353.49	1291.68	1920.01	1283.46	3754.21	1912.09	4594.41	5234.6	4379.28	4741.69	5005.15	4421.02	6067.88	5941.07	5440.89	-	0.605869	0.370576	1.19695	0.259365	insig	1.0243	0.00817353	1.93266	0.950584	insig	1.13656
MEDN1492	T3_positive	(R)-mandelic Acid	Organic acids	Organic acids	C8H8O3	153.0538	152.0473	3.5452	[M+H]+	1.63950000001023	3	0.7106	rp	611-71-2	11914	HMDB0062635	-	C01983	607.08	622.54	129.29	678.94	125.11	214.55	305.19	599.6	367.4	417.42	555.32	638.45	3905.07	3655.02	978.58	3317.09	597.29	534.1	557.45	-	1.33622	0.0343741	5.99202	2.58304	up	0.162472	0.921561	1.02995	0.0425752	insig	1.18743
MEDP1675	T3_positive	Leu-Leu-Gly	Amino acids and derivatives	Amino acids and derivatives	C14H27N3O4	340.1576	301.2002	2.8108	[M+K]+	16.275278407533698	3	0.7103	rp	4464-36-2	7019089	-	17297	-	18214.39	25206.43	16063.28	28631.52	235729.18	237238.2	232771.65	208840.75	171139.48	203976.4	201431.21	154563.51	130024.73	116595.35	134939.76	115241.08	73167.59	78152.03	74580.46	-	1.34343	0.0108494	0.679515	-0.557422	insig	1.29577	0.000545031	0.120523	-3.05262	down	1.30155
mws3108_N	T3_positive	2,4-Dihydroxypyrimidine-5-carboxylic acid	Nucleotides and derivatives	Nucleotides and derivatives	C5H4N2O4	225.0094	156.0171	0.6251	[M+Na+HCOOH]+	5.00811591749084	3	0.7101	rp	23945-44-0 | 59299-01-3 | 394-40-1 | 76821-79-9	90301	-	-	C03030	220752.92	251680.45	247061.01	221842.96	345518.75	279755.4	335819.2	289966.09	526532.57	612978.91	665960.11	612743.46	561426.37	467263.01	575797.93	592973.02	329675.01	329668.11	329051.01	-	0.712666	0.219868	0.908712	-0.138105	insig	1.29914	0.000545425	0.389269	-1.36116	down	1.26136
MW0006095	T3_positive	Methyl 2,4-dihydroxy-3,6-dimethylbenzoate	Benzene and substituted derivatives	Benzene and substituted derivatives	C10H12O4	311.0739	196.0736	2.1967	[M-2H+3K]+	2.6620555100009797	3	0.71	rp	4707-47-5 | 91061-32-4	78435	-	263630	-	55144.7	50190.21	42804.85	46596.61	38679.98	55156.29	48955.0	54175.64	4895.77	9160.33	7981.04	4582.03	7047.79	10305.32	12029.54	11498.89	30517.31	30696.1	29160.34	-	0.986923	0.0663636	1.53579	0.618984	insig	1.28368	0.000110318	7.31564	2.87098	up	1.29406
MEDP1486	T3_positive	3-Hexenedioic acid	Organic acids	Organic acids	C6H8O4	189.0967	144.0423	1.2809	[M-H+2Na]+	11.661591899923	3	0.7095	rp	29311-53-3	5351896	HMDB0000393	5382	-	10846.74	2688.72	1377.7	2236.96	1898.1	2567.91	2870.44	2750.06	14773.45	18702.55	18480.66	20361.69	11032.6	11178.3	9773.74	7409.06	7658.89	7180.84	7335.11	-	1.35879	0.00179574	0.544726	-0.876397	insig	1.11857	0.0034892	0.237148	-2.07614	down	1.29039
MEDN0342	T3_positive	Sebacic acid	Organic acids	Organic acids	C10H18O4	287.0907	202.1205	5.0591	[M+K+HCOOH]+	2.18432906748944	3	0.7093	rp	111-20-6	5192	HMDB0000792	4240	C08277	28974.93	32144.67	42780.45	30566.49	16910.7	21306.82	17425.95	20854.48	29471.84	33175.26	33456.69	33122.02	83934.11	83631.19	42497.0	92121.93	41942.48	41896.99	41821.59	-	1.31528	0.030163	2.33842	1.22553	up	0.172485	0.711025	1.04055	0.057353	insig	1.25371
MW0125204	T3_positive	Molsidomine	Heterocyclic compounds	Heterocyclic compounds	C9H14N4O4	289.1146	242.1015	2.0559	[M+HCOO+2H]+	1.67542354489569	3	0.7092	rp	25717-80-0	5353788	-	1332	-	105891.62	100782.1	105472.25	96359.19	12414.33	44206.41	11551.9	30382.47	13399.09	25616.2	19302.69	26954.13	16013.93	3155.21	5754.37	13552.96	18549.82	20802.97	21685.9	-	1.02743	0.0369556	0.45122	-1.1481	down	1.27555	2.00971e-06	4.79061	2.26021	up	0.821022
MEDN0419	T3_positive	Uridine-5'-monophosphate	Nucleotides and derivatives	Nucleotides and derivatives	C9H13N2O9P	342.2105	324.0359	4.4012	[M+NH4]+	14.0418491675121	3	0.7092	rp	58-97-9	6030	HMDB0000288	-	C00105	19033.09	16334.5	5695.55	9294.7	6427.82	10415.18	11854.53	15420.39	21798.63	19640.18	19461.99	11120.05	30967.62	24153.04	25434.05	20674.01	14924.91	11895.19	15614.47	ko00240,ko01100,ko01232,ko01240	0.970409	0.0618984	1.40555	0.491132	insig	0.644461	0.215323	0.699212	-0.516198	insig	1.15328
MEDN0683	T3_positive	2-Naphthol	Phenolic acids	Phenolic acids	C10H8O	145.0593	144.0575	0.8238	[M+H]+	11.432522052459099	3	0.7084	rp	135-19-3	8663	HMDB0012322	-	C11713	56929.27	46639.98	29029.83	65899.76	64327.09	55640.42	27264.62	28109.17	75730.78	84185.83	65313.19	78673.04	116213.51	158432.94	69281.43	104648.2	32652.32	31811.35	31450.78	-	0.937812	0.142212	1.47605	0.561743	insig	0.941329	0.0360544	0.653165	-0.61448	insig	1.08138
MEDP0525	T3_positive	N-Acetyl-L-alanine	Amino acids and derivatives	Amino acids and derivatives	C5H9NO3	154.0415	131.0582	2.6922	[M+Na]+	14.8465379400164	3	0.7065	rp	97-69-8	88064	HMDB0000766	5733	-	698529.16	579827.06	622758.63	284246.48	7567.19	651370.97	7679.08	8484.31	680600.7	630272.59	544717.19	593222.42	615919.37	551975.02	631883.86	607509.36	604739.27	596945.37	597297.1	-	0.16444	0.7699	0.983043	-0.024674	insig	0.402611	0.531053	0.892417	-0.164211	insig	1.01827
ZINC33832840	T3_positive	Monachosorin A	Benzene and substituted derivatives	Benzene and substituted derivatives	C26H28O4	443.1667	404.1988	2.135	[M+K]+	1.8790295845479799	3	0.7052	rp	100217-75-2	5319870	-	-	-	12729.47	10182.1	11587.07	3784.05	12177.94	6535.27	14209.12	10142.1	8624.58	5306.06	5387.3	10670.8	4882.53	2832.83	4255.03	6277.21	7329.47	7385.8	7556.88	-	0.957437	0.11078	0.608482	-0.716714	insig	0.305037	0.423862	1.27657	0.352271	insig	1.10104
MEDP2086	T3_positive	h-d-Tyr-otbu	Benzene and substituted derivatives	Benzene and substituted derivatives	C13H19NO3	322.1108	237.1365	4.1602	[M+K+HCOOH]+	4.5587933774982	3	0.7040000000000001	rp	87553-74-0	7408333	-	-	-	97200.43	11514.28	83372.22	86501.38	52049.47	54882.1	57431.04	54815.12	85717.0	82143.77	82681.38	75151.91	146154.0	150545.66	152736.36	157596.98	105259.54	103900.69	105218.23	-	1.48833	6.78946e-07	1.86381	0.898258	insig	0.418433	0.591636	0.855368	-0.225383	insig	1.32465
MEDP0012	T3_positive	Ornithine	Amino acids and derivatives	Amino acids and derivatives	C5H12N2O2	337.1461	132.0899	2.2644	[2M+H]+	15.010555540016	3	0.7038	rp	3184-13-2	6262	HMDB0000214	27	C00077	2031.81	5317.39	1179.02	2427.76	4196.83	4954.18	2974.61	1533.0	15823.31	24116.45	10468.94	17821.52	15800.69	11664.37	11655.37	6524.46	11770.36	11223.45	12187.58	ko00220,ko00330,ko00470,ko00480,ko01100,ko01110,ko01210,ko01230,ko02010,ko04148	0.823111	0.154666	0.668983	-0.579958	insig	1.19931	0.0108877	0.160574	-2.63869	down	1.12582
MW0116177	T3_positive	6,11-Dihydro[1]benzothiopyrano[4,3-b]indole	Alkaloids	Plumerane	C15H11NS	276.0223	237.0612	3.3754	[M+K]+	1.9497499999943102	3	0.7036	rp	4079-26-9	297589	-	45273	-	972.28	937.73	380.38	720.89	96.98	710.05	362.69	418.93	313.36	208.1	96.42	370.29	83.47	286.67	32.24	389.56	951.15	942.12	934.08	-	0.458318	0.654415	0.801421	-0.319368	insig	1.03789	0.0259167	3.04733	1.60755	up	0.600956
MEDP0437	T3_positive	Ergothioneine	Alkaloids	Alkaloids	C9H15N3O2S	230.1021	229.0885	1.8773	[M+H]+	19.8828242250215	3	0.7035	rp	497-30-3	5351619	HMDB0003045	53	C05570	9174.35	4680.94	9930.38	6721.75	837.76	3928.72	2216.05	4663.17	15234.87	18368.23	18611.53	18095.16	16959.83	16709.73	17573.68	18041.29	9495.84	10721.66	10880.63	ko00340,ko01100	0.144209	0.7769	0.985418	-0.0211923	insig	1.17662	0.000818423	0.4339	-1.20457	down	1.19556
MEDP1389	T3_positive	Carnitine C18:0((-)-Stearoylcarnitine)	FA	CAR	C25H49NO4	513.3057	427.3662	6.2924	[M+K+HCOOH]+	2.85259447415809	3	0.7031	rp	25597-09-5	52922056	HMDB0000848	5811?	-	27306.07	28579.1	29043.15	29921.17	25803.1	32556.84	30548.69	20123.15	104740.79	97198.03	96367.63	99188.63	53109.8	30241.45	53528.21	46289.01	59047.92	58044.38	59107.15	-	1.38497	0.00105561	0.460807	-1.11777	down	1.31263	1.26839e-05	0.288933	-1.79119	down	1.02413
MW0151805	T3_positive	Isochondrodendrine	Benzene and substituted derivatives	Benzene and substituted derivatives	C36H38N2O6	594.2798	594.273	8.2274	[M+]+	15.5537868724665	3	0.7021	rp	477-62-3	197726	-	-	C09543	170767.51	176668.45	128083.72	152044.91	461501.18	438052.19	509102.22	539882.42	181047.54	195807.46	174342.18	198894.72	451739.89	421762.85	417403.38	456935.35	380493.88	383723.97	379790.85	-	1.49087	5.99827e-06	2.33017	1.22044	up	0.909951	0.061117	0.83665	-0.257303	insig	0.846026
MW0111612	T3_positive	2-(n-Heptanoyl)thiophene	Others	Ketone compounds	C11H16OS	219.0817	196.0922	0.7266	[M+Na]+	2.0352499999631797	3	0.7016	rp	30711-40-1	141581	HMDB0040241	-	-	17849.88	30457.57	33713.0	18056.5	22652.44	22514.84	17864.55	33416.86	2175.26	163.21	168.06	76.33	84.11	1795.17	34.75	3067.33	11343.9	11854.99	11929.29	-	0.145627	0.529604	1.92862	0.94757	insig	1.21946	0.00914381	38.7466	5.276	up	1.11166
MW0003649	T3_positive	3,4-Dimethylbenzoic acid	Phenolic acids	Phenolic acids	C9H10O2	299.1241	150.0681	1.8375	[M+NH4]+	10.475559245009	3	0.7016	rp	619-04-5	12073	HMDB0002237	6565	-	5895.41	7992.07	1339.39	5039.72	1224.85	695.4	779.29	1188.66	1019.47	310.41	245.13	3052.55	2912.39	1000.72	964.26	869.79	1582.47	1230.99	1465.89	-	0.518326	0.745412	1.24194	0.312598	insig	0.94838	0.0596603	4.37954	2.13078	insig	0.450932
MEDP0442	T3_positive	Choline Alfoscerate	Lipids	PC	C8H20NO6P	258.1092	257.1028	0.8485	[M+H]+	2.0612500000538603	3	0.701	rp	28319-77-9	657272	HMDB0000086	370	C00670	15994.1	13181.0	28455.65	22353.3	24659.75	10985.25	30610.49	24219.63	4911.39	10110.47	23115.57	8137.21	11305.11	12897.46	4489.22	6978.52	15526.4	15448.4	13739.76	ko00564,ko00565	0.267735	0.580177	0.770839	-0.375498	insig	0.784297	0.160988	1.72846	0.789491	insig	1.01028
MEDP1505	T3_positive	5-Methoxytryptophan	Amino acids and derivatives	Amino acids and derivatives	C12H14N2O3	421.1602	234.1004	5.0791	[2M+K]+	4.45161030187906	3	0.7003	rp	2504-22-5	151018	HMDB0002339	6631	-	2960.84	4194.52	4269.31	1093.36	22438.1	33996.51	26185.7	17382.98	35716.43	47848.81	71666.38	58040.73	69329.04	72403.34	56693.76	72555.32	23755.94	25043.51	18921.56	-	0.847204	0.158938	1.27059	0.345497	insig	1.26113	0.00683808	0.058695	-4.09062	down	1.24682
MW0010749	T3_positive	(+)-7-iso-Jasmonic acid	Organic acids	Organic acids	C12H18O3	443.2501	210.1256	3.4848	[2M+Na]+	13.3904850788995	3	0.6994	rp	62653-85-4	7251183	-	-	-	6697.27	4532.68	6211.8	3731.78	7974.23	13375.97	9024.62	13799.37	4904.19	11701.22	7511.12	6272.14	655.54	389.21	1249.1	83.11	8804.42	8484.22	8788.62	-	1.33456	0.0160441	0.0782186	-3.67634	down	0.677472	0.22469	0.696757	-0.521272	insig	1.21267
MW0134614	T3_positive	5-Methyl-7-methoxyisoflavone	Flavonoids	Isoflavones	C17H14O3	533.1639	266.0943	2.0559	[2M+H]+	12.7746936281538	3	0.6993	rp	82517-12-2	2734290	-	84979	-	11262.72	5934.04	8090.21	10225.31	20430.54	16019.14	21756.05	15448.67	4047.01	3205.56	5410.75	6994.15	1202.28	7069.57	366.96	425.51	6527.49	6676.04	6539.88	-	0.978612	0.210431	0.461113	-1.11681	insig	0.976637	0.0376067	1.80655	0.85324	insig	1.14098
MW0139977	T3_positive	Yangonin	Others	Stilbene	C15H14O4	517.1844	258.0892	6.3324	[2M+H]+	5.978953710709269	3	0.6992	rp	500-62-9	5281575	HMDB0034144	-	C09980	12681.97	9318.98	9754.38	14368.02	11694.01	9092.55	8924.97	8264.41	3860.78	3406.23	2192.13	3785.65	3815.07	4805.98	4170.12	688.32	6653.32	7450.68	6943.74	-	0.234376	0.955784	1.01772	0.0253409	insig	1.24922	0.00410464	3.48238	1.80007	up	0.982328
MW0138673	T3_positive	2''-p-Coumarylastragalin	Flavonoids	Flavones	C30H26O13	641.1569	594.1373	4.4012	[M+HCOO+2H]+	15.4968332843867	3	0.6972	rp	137018-32-7	6442291	-	-	-	137240.89	149873.57	108894.17	111002.26	127483.21	203289.4	172677.64	202437.53	23019.98	43367.46	20511.93	24501.33	101510.06	80223.04	82765.77	97273.51	117381.13	98001.6	124112.78	-	1.41392	0.000152105	3.24749	1.69932	up	1.26184	0.000538357	4.55124	2.18626	up	1.20466
MW0139901	T3_positive	7-Hydroxycoumarinyl Arachidonate	Others	Others	C29H36O4	517.2633	448.2614	5.0591	[M+Na+HCOOH]+	10.837940619405199	3	0.6962	rp	161180-11-6	35025479	-	63019	-	187247.03	187684.92	183034.96	183256.74	91992.48	97885.15	80801.57	98590.12	137518.6	122185.11	128171.88	127414.16	98559.89	93515.41	98751.97	102769.65	139629.7	136946.32	137675.68	-	1.44258	0.000490873	0.763836	-0.388665	insig	1.29612	9.40398e-05	1.43846	0.524525	insig	0.632327
MW0118203	T3_positive	2-Amino-3H-quinazolin-4-one	Others	Ketone compounds	C8H7N3O	200.0226	161.0589	0.6251	[M+K]+	2.2797500000137902	3	0.6961	rp	20198-19-0 | 100643-17-2	135403814	-	-	-	645.76	1700.81	1973.74	1576.81	843.24	2183.3	1630.46	1371.69	6767.03	6636.98	5758.09	5839.92	4456.19	1666.35	5264.03	3419.91	3226.93	3242.5	3324.26	-	1.03951	0.0401887	0.592211	-0.755816	insig	1.21402	1.92254e-05	0.235866	-2.08396	down	0.982572
MEDL02642	T3_positive	Moracin B	Phenolic acids	Phenolic acids	C16H14O5	333.0962	286.0841	5.4788	[M+HCOO+2H]+	5.533534074970701	3	0.6954	rp	67259-16-9	5319887	HMDB0030793	-	-	19518.8	26339.17	13152.35	27800.05	25591.14	22223.0	27776.55	10226.46	3808.41	5837.78	2079.5	661.01	18211.27	15972.43	12803.89	16899.05	22027.15	22099.26	21865.02	-	1.27763	0.000201064	5.15768	2.36672	up	1.14487	0.00815284	7.00835	2.80908	up	0.491363
MEDL01930	T3_positive	Bis-ferulamidobutane	Alkaloids	Phenolamine	C24H28N2O6	507.1497	440.1947	3.7636	[M-2H+3Na]+	7.15829896412426	3	0.6949	rp	42369-86-8	5321825	HMDB0033468	-	-	780.66	620.35	790.69	499.96	952.75	1196.53	1972.57	992.14	43353.95	44345.72	47326.52	40330.65	23075.45	11930.72	25930.37	24139.48	11241.42	10724.66	10585.22	-	1.29343	0.00247489	0.485159	-1.04347	down	1.31173	7.94095e-05	0.0153496	-6.02565	down	1.29779
MEDL00496	T3_positive	Maleamic acid	Alcohol and amines	Amines	C4H5NO3	116.0336	115.0269	0.893	[M+H]+	2.3577500000016003	3	0.6944	rp	557-24-4 | 29996-04-1	5280451	-	-	C01596	8585.04	9903.23	9378.82	11068.28	7874.95	12600.32	12802.98	5542.34	16304.1	21773.23	14493.36	19118.55	16809.18	22088.05	22489.66	23340.26	13163.19	11572.31	12850.55	ko00760,ko01100	0.770221	0.185507	1.18187	0.241068	insig	1.21101	0.010459	0.543113	-0.880675	insig	1.12075
MW0056739	T3_positive	Ethyl palmitoleate	Lipids	Free fatty acids	C18H34O2	329.2677	282.2559	6.9236	[M+HCOO+2H]+	2.23092029003169	3	0.6940000000000001	rp	56219-10-4	6436624	-	45010	-	1758.96	1738.26	3028.6	1840.5	2376.6	1936.57	686.92	1945.66	5357.73	4433.75	3894.05	3985.84	1856.84	3224.36	3245.26	2316.25	4338.56	4245.11	4348.29	-	1.21945	0.0106194	0.602257	-0.731548	insig	1.18041	0.00230619	0.473439	-1.07875	down	0.724994
MEDN0011	T3_positive	L-Glutamic acid	Amino acids and derivatives	Amino acids and derivatives	C5H9NO4	147.1368	147.0532	3.8179	[M+]+	11.6454422624912	3	0.6940000000000001	rp	56-86-0	33032	HMDB0000148	-	C00025	75907.44	74846.59	72513.18	71275.11	60541.97	65497.48	58925.93	61745.38	24237.1	23702.26	23110.41	21802.94	40765.02	33274.38	33686.0	31891.79	48138.67	48098.75	47620.75	ko00220,ko00250,ko00330,ko00332,ko00340,ko00430,ko00470,ko00480,ko00524,ko00630,ko00650,ko00660,ko00860,ko00910,ko00970,ko01100,ko01110,ko01200,ko01210,ko01230,ko01240,ko02010	1.41201	0.00756061	1.50364	0.588461	insig	1.31256	6.54386e-07	3.17215	1.66546	up	1.28704
MW0012346	T3_positive	13(S)-HpOTrE(gamma)	Lipids	Free fatty acids	C18H30O4	275.2002	310.2144	6.0747	[M+H-2H2O]+	1.09810243756669	3	0.6934	rp	121107-97-9	73242172	-	35362	-	29160.05	22011.54	25945.55	11684.08	5370.16	10847.94	16157.59	14388.27	32566.85	27140.54	36892.38	52158.69	53152.47	53615.1	58401.46	56196.09	36317.97	36225.08	35257.77	-	1.17042	0.0398287	1.48808	0.573456	insig	0.879756	0.067839	0.596949	-0.74432	insig	1.24386
MEDL02037	T3_positive	Chrysin	Flavonoids	Flavones	C15H10O4	272.1031	254.0579	5.4585	[M+NH4]+	18.1185295549824	3	0.6929	rp	480-40-0	5281607	HMDB0036619	-	C10028	4020.88	1570.09	4503.19	911.7	4442.94	3479.46	3320.17	4576.45	113.96	4750.66	4227.29	3306.31	47749.29	23128.67	49968.74	11692.37	9398.17	9351.44	9371.59	ko00941	1.15522	0.0484062	10.6902	3.41821	up	0.165699	0.807666	0.887697	-0.171861	insig	1.21594
MW0107782	T3_positive	H-Leu-Asp-OH	Amino acids and derivatives	Amino acids and derivatives	C10H18N2O5	372.1423	246.1216	3.505	[M+NH4]+	13.770376282451501	3	0.6925	rp	32949-40-9	7019087	-	-	-	4806.84	8002.35	6234.42	8943.0	1490.62	1918.61	1513.87	2591.68	2886.54	2350.08	2459.13	3695.18	5473.99	3588.54	5729.21	3372.55	5892.8	5854.7	5262.1	-	1.09951	0.0639259	1.59463	0.673219	insig	1.18792	0.0156492	2.45692	1.29685	up	1.17386
MEDP1488	T3_positive	Symmetric dimethylarginine	Amino acids and derivatives	Amino acids and derivatives	C8H18N4O2	443.2387	202.143	3.8033	[2M+K]+	0.48738260397190103	3	0.6923	rp	30344-00-4	169148	HMDB0003334	6891	-	20153.91	23442.16	23613.61	11041.69	26700.06	29128.93	27215.36	30301.64	12055.3	12092.47	9700.86	5450.68	13663.12	11379.87	8725.03	10104.97	17771.98	18017.04	18257.56	-	0.4032	0.568681	1.11638	0.158829	insig	0.969174	0.0369849	1.99116	0.993612	insig	1.28698
MW0151172	T3_positive	His-Ser	Amino acids and derivatives	Amino acids and derivatives	C9H14N4O4	449.0702	242.1015	2.513	[M+K+HCOOH]+	5.79576939499792	3	0.6922	rp	21438-60-8	6992830	-	65146	-	3207.0	2968.81	2260.57	919.86	4110.39	2270.85	2786.98	546.3	1636.66	5669.31	7717.62	3016.29	1256.8	1236.81	764.95	1460.5	2399.63	2423.65	2151.03	-	1.19621	0.0906565	0.26159	-1.93462	down	0.630869	0.211968	0.518642	-0.947189	insig	0.558644
ZINC33834040	T3_positive	Hispidulin?Acetate	Flavonoids	Flavones	C22H18O9	473.3903	426.0951	5.5584	[M+HCOO+2H]+	4.033450123093471	3	0.6918	rp	1178-23-0	5322009	-	-	-	18329.01	9548.31	33394.17	16175.7	33146.3	30858.17	30031.94	32446.93	10137.79	12587.05	15539.55	8641.15	11824.48	6688.98	15936.11	5392.62	19650.54	19091.64	19210.48	-	0.47929	0.563744	0.849413	-0.235461	insig	0.684391	0.229048	1.65113	0.723455	insig	1.18979
MW0139449	T3_positive	3'-Methoxypuerarin	Flavonoids	Isoflavones	C22H22O10	429.4021	446.1213	6.3124	[M+H-H2O]+	6.346799769846459	3	0.6913	rp	117047-07-1	5319485	-	-	-	110342.31	69262.83	69534.69	80081.3	204057.26	167279.73	161071.58	172932.05	6041.87	2891.36	2759.45	45971.62	92138.86	110871.04	111476.02	109120.55	33913.85	50257.01	55886.38	-	1.29121	0.00121346	7.34608	2.87697	up	1.0949	0.00324484	5.70927	2.51331	up	1.25864
MW0118514	T3_positive	2-Ethyl-4-hydroxy-5-methyl-3(2H)-furanone	Others	Ketone compounds	C7H10O3	143.0715	142.063	3.2087	[M+H]+	2.51450000000375	3	0.6909	rp	27538-10-9	33931	HMDB0033736	-	-	9077.65	8868.95	10156.51	8339.4	1831.39	671.36	971.2	1673.88	2600.81	2440.35	2350.81	2333.75	2914.72	1927.06	973.41	2893.61	4699.13	4659.65	4672.18	-	0.442896	0.622631	0.89544	-0.159331	insig	1.3099	0.00031376	3.74702	1.90575	up	0.68375
MW0000820	T3_positive	(S)-2,3-Dihydro-5-hydroxy-2-methyl-1,4-naphthoquinone	Benzene and substituted derivatives	Benzene and substituted derivatives	C11H10O3	213.0489	190.063	0.8852	[M+Na]+	2.51450000000375	3	0.6909	rp	76372-21-9	14412241	HMDB0041122	-	-	5399.53	3288.73	5276.74	2745.27	4236.97	3671.51	2942.3	6988.15	1046.25	893.0	628.72	105.88	221.64	79.17	305.06	30.3	3218.66	3415.62	3388.85	-	0.949962	0.085751	0.237923	-2.07143	insig	1.1022	0.0105854	6.24952	2.64374	up	1.24229
MW0015833	T3_positive	Anthranoyllycoctonine	Benzene and substituted derivatives	Benzene and substituted derivatives	C32H46N2O8	586.3189	586.3254	5.1596	[M+]+	16.2371302301856	3	0.6904	rp	22413-78-1	441708	-	-	C08659	8738.85	2809.73	7562.61	5194.49	6258.51	4744.4	7590.78	8841.24	114425.38	47211.66	56838.67	58247.01	63791.0	39202.1	19941.36	25768.65	26207.65	24435.2	25842.03	-	0.964685	0.136571	0.537372	-0.896006	insig	1.2521	0.0252766	0.0878341	-3.50908	down	1.21578
pmn001375	T3_positive	1-Hydroxypinoresinol-1-O-Glucoside	Lignans and Coumarins	Lignans	C26H32O12	554.226	536.1894	5.1392	[M+NH4]+	2.56756958387187	3	0.6898	rp	81495-71-8	13995449	-	-	-	7440.89	16755.39	9804.4	14832.28	12759.13	6188.74	3706.38	5813.34	48920.92	5587.29	37677.19	29985.64	32409.72	32984.16	23798.77	32008.17	29127.68	28780.5	28145.56	-	0.293058	0.980955	0.992059	-0.0115029	insig	0.634355	0.137989	0.39971	-1.32298	insig	1.22147
MW0111068	T3_positive	Isothipendyl	Heterocyclic compounds	Heterocyclic compounds	C16H19N3S	308.1195	285.13	1.8276	[M+Na]+	2.57899999994038	3	0.6895	rp	482-15-5	3781	HMDB0015692	-	-	8327.56	20789.95	11738.23	24997.41	21151.39	26298.78	11015.73	25288.81	1745.21	1751.42	944.42	653.76	2072.72	745.82	727.07	1604.38	4627.92	5753.52	5250.21	-	0.0176475	0.975742	1.01083	0.0155413	insig	1.24629	0.0291474	12.9255	3.69215	up	1.27545
MW0000209	T3_positive	Cytochalasin e	Benzene and substituted derivatives	Benzene and substituted derivatives	C28H33NO7	534.1826	495.2257	2.5528	[M+K]+	2.61980869378802	3	0.6886	rp	36011-19-5	5458385	-	44249	-	3289.18	2793.21	8503.03	4807.52	1665.83	1780.37	3948.83	1239.07	3134.23	9582.06	10075.66	6360.61	7936.58	4913.51	5344.6	7332.65	5960.87	6019.97	6017.98	-	0.118339	0.634792	0.875647	-0.191579	insig	0.544521	0.284056	0.665223	-0.588091	insig	1.1494
MEDP0552	T3_positive	Alantolactone	Terpenoids	Sesquiterpenoids	C15H20O2	197.1288	232.1463	2.1947	[M+H-2H2O]+	15.080230867496901	3	0.6878	rp	546-43-0	72724	HMDB0035906	53412	C09289	9111.65	9829.31	7250.93	8121.38	6766.27	4574.08	7875.88	7383.98	48826.58	21844.97	21274.26	22577.67	35284.66	21294.69	30916.6	30536.53	21940.43	21631.07	21023.14	-	0.216357	0.910629	1.03064	0.0435405	insig	1.19667	0.058234	0.299618	-1.7388	down	1.28177
MEDP0247	T3_positive	Nicotinuric acid	Amino acids and derivatives	Amino acids and derivatives	C8H8N2O3	256.9628	180.0535	0.6251	[M-H+2K]+	23.897850972503	3	0.6876	rp	583-08-4	68499	HMDB0003269	1499	C05380	4982.92	23164.32	18872.6	18460.45	23310.97	23041.53	23375.73	7999.65	91668.8	90905.95	94135.67	86674.97	81105.85	64579.61	80077.14	82613.68	36968.16	38865.95	38624.28	ko00760	1.12701	0.0399208	0.84862	-0.236809	insig	1.19117	7.25469e-05	0.180195	-2.47237	down	1.20718
MW0158012	T3_positive	Trehalose-6,6'-dibehenate	FA	Others	C56H106O13	1025.7284	986.7633	0.7445	[M+K]+	2.6917222522537405	3	0.687	rp	66758-35-8	11170611	-	-	C19190	1655.75	1416.47	1232.37	1422.48	265.52	2194.66	900.06	2556.72	1549.46	713.52	1212.89	804.87	1438.81	2851.0	4052.09	2712.11	969.35	996.6	1005.25	-	1.20661	0.0438691	2.58227	1.36864	up	0.767797	0.160061	1.33787	0.419937	insig	0.713768
MW0119148	T3_positive	3,3'-(2-oxopropane-1,3-diyl)bis(3-hydroxy-1,3-dihydro-2H-indol-2-one)	Others	Ketone compounds	C19H16N2O5	375.0967	352.1059	0.7647	[M+Na]+	2.6957500000435197	3	0.687	rp	76325-81-0	299561	-	-	-	12146.57	10453.68	13034.58	15209.73	12282.31	9101.95	19440.41	7251.92	3240.07	3802.74	2340.25	2368.05	1370.64	2168.46	2520.89	2048.08	3231.77	3287.83	2959.96	-	0.979674	0.084772	0.689983	-0.535367	insig	1.27984	0.000993243	4.32679	2.1133	up	1.2512
MEDL02238	T3_positive	Capsaicin	Alkaloids	Phenolamine	C18H27NO3	390.1659	305.1991	2.6325	[M+K+HCOOH]+	8.88887832005025	3	0.6858	rp	404-86-4	1548943	HMDB0002227	-	C06866	38423.09	44878.62	55440.75	54616.06	11606.09	22158.22	16030.46	22530.94	97744.66	121482.63	83827.75	97675.44	90682.87	89075.84	92189.83	122000.54	71412.5	70379.73	58527.3	ko00996,ko01100,ko01110	0.094754	0.883494	0.983077	-0.0246231	insig	1.22411	0.00282289	0.482515	-1.05135	down	1.28824
MW0163822	T3_positive	4-Amino-4-deoxychorismate	Organic acids	Organic acids	C10H10NO5-	263.0158	224.0559	0.8832	[M+K]+	2.75625000000446	3	0.6856	rp	97279-79-3	45266632	-	-	-	15219.43	4090.23	10540.94	15532.24	5552.23	11598.47	9182.81	12937.96	22003.31	21746.07	20062.59	21107.81	26421.87	17285.92	26368.44	27170.31	16512.55	15616.22	15904.09	-	0.60942	0.282227	1.14516	0.195546	insig	0.917403	0.0326353	0.53442	-0.903954	insig	1.15478
MEDN0261	T3_positive	Indole-3-propionic acid	Alkaloids	Plumerane	C11H11NO2	396.1931	189.079	4.4614	[2M+NH4]+	6.7478681523880395	3	0.6846	rp	830-96-6	3744	HMDB0002302	6602	-	54744.7	53613.62	51776.89	48192.99	59129.44	58681.43	59575.85	50191.17	13496.8	22200.63	23951.65	34886.28	30939.5	42460.23	29202.56	20857.94	46890.61	47671.5	47551.01	-	0.655741	0.291325	1.30597	0.38512	insig	1.13931	0.00482166	2.20371	1.13993	up	1.14839
MW0114989	T3_positive	Neohesperidose heptaacetate	Others	Saccharides	C26H36O17	643.1764	620.1952	6.5889	[M+Na]+	2.82168407782602	3	0.6842	rp	19949-47-4	51346135	-	-	-	13241.06	12391.0	13087.98	11740.3	4979.5	3195.99	5067.06	4392.12	424.21	685.65	1085.86	1192.63	426.07	917.4	685.17	1372.23	2780.55	2967.62	2687.73	-	0.00987607	0.991084	1.0037	0.00532095	insig	1.28568	2.28456e-06	14.8923	3.8965	up	1.23943
MEDP0129	T3_positive	Phenethylamine	Alkaloids	Alkaloids	C8H11N	163.1313	121.0891	4.4012	[M+CH3CN+H]+	16.528939955051698	3	0.6833	rp	64-04-0	1001	HMDB0012275	-	C05332	33317.1	26768.87	25299.1	30645.25	26275.3	20831.65	27052.71	26681.14	33666.05	31288.88	32633.93	32445.25	64884.17	46566.57	77236.0	37951.72	30439.73	30414.96	30860.84	ko00360,ko01100	1.19283	0.0720431	1.74292	0.801503	insig	0.795906	0.14953	0.892307	-0.164388	insig	1.16737
MW0129481	T3_positive	Angolensin	Others	Ketone compounds	C16H16O4	295.0956	272.1049	3.8431	[M+Na]+	3.29150489491781	3	0.6828	rp	642-39-7	3584988	HMDB0141947	-	-	69111.92	73614.86	76793.26	36893.63	60902.09	43009.53	55980.97	45127.37	44679.29	23135.15	27463.22	21733.58	56929.99	20919.16	42488.37	22795.5	55071.4	58784.12	58347.58	-	0.319509	0.545309	1.22324	0.290709	insig	1.05948	0.0233509	2.19136	1.13183	up	0.757714
MW0108032	T3_positive	Lys-Arg	Amino acids and derivatives	Amino acids and derivatives	C12H26N6O3	417.0786	302.2066	5.0992	[M-2H+3K]+	7.40248282236571	3	0.6826	rp	29586-66-1	15061422	HMDB0028945	-	-	247.61	1310.17	1004.23	916.02	3132.58	6247.32	1480.36	7387.07	53.29	4013.62	300.23	4327.64	25893.91	24936.44	24966.5	24398.02	5334.04	5080.7	4686.8	-	1.20661	0.000131729	11.5236	3.52652	up	0.00737372	0.343671	0.400014	-1.32188	insig	1.19713
MW0054771	T3_positive	[(2R,3R,4R,5R,6S,7S,8R,13R,14R,16S,17S,18R)-8-acetyloxy-5,7,14-trihydroxy-6,16,18-trimethoxy-13-(methoxymethyl)-11-methyl-11-azahexacyclo[7.7.2.12,5.01,10.03,8.013,17]nonadecan-4-yl] benzoate	Alkaloids	Terpenoid alkaloids	C33H45NO11	649.3172	631.2993	3.7835	[M+NH4]+	20.3746244003418	3	0.682	rp	2752-64-9	23641113	-	-	-	78398.88	52681.92	49415.21	55634.13	19880.82	42106.51	23380.47	17756.38	29193.83	32218.13	27398.85	30718.91	19777.59	33521.87	38261.04	39957.94	37268.69	36444.96	37089.14	-	0.225964	0.564331	1.1003	0.137896	insig	1.21932	0.019969	1.97549	0.982213	insig	0.531052
MEDL02650	T3_positive	Cyclomorusin	Flavonoids	Other Flavonoids	C25H22O6	419.1522	418.1416	2.8704	[M+H]+	7.60675376815287	3	0.6816	rp	62596-34-3	5481969	HMDB0030687	-	C17867	17858.0	34500.28	26358.0	29158.9	20605.42	8664.25	29578.21	36188.14	6278.38	7043.67	7232.3	14917.93	4881.83	10297.67	6075.09	7846.24	16820.05	17711.63	15311.16	-	0.398526	0.528091	0.820382	-0.285632	insig	1.16837	0.00695698	3.04111	1.6046	up	1.0401
MW0169756	T3_positive	[(3R,4S,5S,6R)-3,4,5-trihydroxy-6-(hydroxymethyl)oxan-2-yl] (1R,5R,9S,13S)-13-[(2S,3R,4S,5R,6R)-5-hydroxy-6-(hydroxymethyl)-4-[(2S,3R,4S,5S,6R)-3,4,5-trihydroxy-6-(hydroxymethyl)oxan-2-yl]oxy-3-[(2R,3S,4S,5S,6R)-3,4,5-trihydroxy-6-methyloxan-2-yl]oxyoxan-2-yl]oxy-5,9-dimethyl-14-methylidenetetracyclo[11.2.1.01,10.04,9]hexadecane-5-carboxylate	Flavonoids	Flavones	C44H70O22	1065.3095	950.4359	4.4213	[M-2H+3K]+	2.19662031664557	3	0.6816	rp	63550-99-2	3085268	HMDB0034947	84999	-	40520.49	21721.77	39535.11	43823.83	26171.61	27295.19	30526.39	28127.19	14184.05	13472.03	14928.71	18089.94	18006.12	13172.81	14993.62	16668.77	30291.15	29489.74	29961.1	-	0.226574	0.723411	1.03571	0.0506177	insig	1.17408	0.0213029	2.3997	1.26285	up	1.26613
MEDP0298	T3_positive	Aminocaproic acid	Organic acids	Organic acids	C6H13NO2	198.0492	131.0946	2.5926	[M-2H+3Na]+	2.54555998751016	3	0.6814	rp	60-32-2	564	HMDB0001901	-	C02378	627.72	591.57	462.14	215.11	4394.04	4963.81	2584.51	359.13	10351.75	9421.57	11022.36	1384.14	337.86	4610.98	5775.12	6152.91	4784.75	5319.97	5377.94	ko01100	0.546395	0.204113	0.524455	-0.931109	insig	1.16789	0.0431776	0.0589357	-4.08471	down	0.147945
MEDP1052	T3_positive	N,-N-diacetyl-O-methylhydroxylamine	Alcohol and amines	Polyamines	C5H9NO3	195.0651	131.0582	3.4054	[M+CH3CN+Na]+	22.4565978625435	3	0.6811	rp	128459-09-6	538412	-	-	-	170905.02	176114.65	190581.97	186577.79	227897.37	205592.66	219561.11	179918.77	81674.3	93621.65	76894.11	77958.28	142210.55	129161.72	127447.62	172565.11	172172.79	168250.05	170541.68	-	1.40593	0.00651445	1.73069	0.791349	insig	1.29861	4.00511e-06	2.1935	1.13323	up	1.15782
MEDP1682	T3_positive	Leu-Gly-Phe	Amino acids and derivatives	Amino acids and derivatives	C17H25N3O4	420.1543	335.1845	2.8505	[M+K+HCOOH]+	2.65468486794574	3	0.6809999999999999	rp	17608-53-6	6994674	-	19333	-	12043.52	9338.47	23911.08	23841.53	8521.27	6424.53	8980.34	17115.92	4226.96	16044.85	6881.55	3085.86	5011.97	3940.42	3981.77	2519.68	7822.56	7446.16	7333.83	-	0.696079	0.298735	0.511053	-0.968456	insig	0.878921	0.0945541	2.28626	1.19299	insig	1.1088
MW0121403	T3_positive	5-Cyclohexyl-2h-tetrazole	Heterocyclic compounds	Heterocyclic compounds	C7H12N4	191.0743	152.1062	2.1549	[M+K]+	2.9909999999944104	3	0.6805	rp	6280-34-8	223448	-	-	-	1294.26	4467.76	2331.11	3951.19	281.77	2615.35	834.24	111.02	1380.74	1104.85	1292.52	2029.94	814.65	1184.23	184.27	1107.05	1788.11	1144.59	1606.55	-	0.838904	0.0839942	0.56649	-0.819879	insig	0.85134	0.120019	2.07373	1.05223	insig	0.175819
MW0116131	T3_positive	[(1-phenyl-1H-tetrazol-5-yl)thio]acetic acid	Organic acids	Organic acids	C9H8N4O2S	237.0516	236.0368	2.3041	[M+H]+	3.00950000003297	3	0.6801	rp	46505-33-3	675082	-	-	-	92.81	85.79	611.8	279.58	445.98	397.0	1720.22	613.56	788.38	1393.04	2496.66	2373.21	496.66	1234.22	1677.53	1328.37	829.1	802.13	791.2	-	0.580487	0.280262	0.671761	-0.573981	insig	1.11235	0.0300836	0.151742	-2.7203	down	0.56995
MW0000195	T3_positive	Corydaline	Alkaloids	Isoquinoline alkaloids	C22H27NO4	438.1888	369.194	2.4137	[M+Na+HCOOH]+	4.96838811436872	3	0.6796	rp	518-69-4	101301	-	-	-	15443.32	22044.04	14830.81	16887.5	38048.13	38581.23	32857.4	51280.75	13283.72	15928.72	10017.82	13430.91	19017.04	24572.16	17403.39	18165.16	23339.53	23261.71	23074.78	-	1.20899	0.0192375	1.50315	0.587991	insig	0.854005	0.0927923	1.31417	0.394151	insig	1.22342
MW0156504	T3_positive	Salicylanilide	Benzene and substituted derivatives	Benzene and substituted derivatives	C13H11NO2	280.1824	213.079	3.8033	[M-2H+3Na]+	0.981023675024062	3	0.6764	rp	87-17-2	6872	-	-	C18915	6098.82	5591.4	6243.01	7535.9	13162.57	11482.67	11683.85	12460.77	864.02	1409.07	1546.26	486.62	5538.92	5036.68	4457.99	5315.82	6661.5	6357.75	6280.49	-	1.39205	2.24483e-05	4.72586	2.24058	up	1.23768	0.000125379	5.91484	2.56434	up	1.31115
MW0006079	T3_positive	Arvanil	Phenolic acids	Phenolic acids	C28H41NO3	404.2988	439.3086	6.3923	[M+H-2H2O]+	4.73607883984655	3	0.6759999999999999	rp	128007-31-8	6449767	-	64918	-	1497.81	634.82	575.81	1952.27	1958.0	216.97	1219.84	2607.83	6482.9	3049.66	6789.14	8292.79	10734.23	11582.74	16844.15	11101.68	8562.99	9042.41	9245.61	-	1.17997	0.0136497	2.042	1.02998	up	1.16259	0.0162331	0.189348	-2.40089	down	1.15286
MEDP1462	T3_positive	Eicosapentaenoic acid	Lipids	Free fatty acids	C20H30O2	349.2371	302.2246	5.8174	[M+HCOO+2H]+	0.7399701100041509	3	0.6756	rp	10417-94-4	446284	HMDB0001999	6423	C06428	6396.86	11672.58	11116.66	12349.26	7962.8	21609.75	16828.33	14115.86	94436.53	90047.84	70261.42	96577.85	47658.81	47259.53	40528.24	42469.26	38813.28	39033.74	37258.79	ko01040	1.43551	0.00364038	0.506416	-0.981606	insig	1.29047	0.0006671	0.118225	-3.08039	down	1.20373
ZINC5114123	T3_positive	Atalaphillinine	Heterocyclic compounds	Heterocyclic compounds	C23H23NO4	395.2006	377.1627	2.1549	[M+NH4]+	3.22924999991869	3	0.6754	rp	56296-87-8 | 5629-87-8	122681	-	-	-	920.73	1450.14	1410.24	1564.3	383.73	3135.94	1191.37	2089.88	7218.87	9618.02	6067.53	18967.88	8056.22	14334.73	21925.95	16937.91	5733.03	5743.8	5190.39	-	0.694439	0.283231	1.4629	0.548827	insig	1.24294	0.0523488	0.12766	-2.96962	down	1.18027
MEDL01785	T3_positive	3,3'-Bis(4''-hydroxyanigorufone)	Others	Ketone compounds	C38H22O6	592.1837	574.1416	5.678	[M+NH4]+	3.92944856798513	3	0.6752	rp	190372-82-8	136703905	HMDB0031234	-	-	3873.3	4846.75	4061.48	3611.91	4596.46	1813.44	3047.73	1277.72	34676.55	30067.49	33258.39	26273.53	13079.7	10125.34	11319.08	12951.64	11474.9	10974.79	10719.27	-	1.46457	0.000793212	0.382019	-1.38828	down	1.30716	0.000598096	0.131912	-2.92236	down	1.21367
MEDN0050	T3_positive	L-Theanine	Amino acids and derivatives	Amino acids and derivatives	C7H14N2O3	219.0633	174.1004	2.0263	[M-H+2Na]+	23.146056557550303	3	0.6751	rp	3081-61-6	439378	HMDB0034365	-	C01047	9514.24	8615.57	3433.08	4978.38	2913.96	3232.22	3876.52	2596.67	4423.46	5740.86	4930.72	4901.69	3966.92	3356.79	4357.99	2404.3	7342.32	6436.19	7244.6	-	1.09715	0.0320671	0.704415	-0.505502	insig	0.422186	0.343361	1.32728	0.408473	insig	0.326268
MW0056727	T3_positive	Paeoniflorin	Terpenoids	Monoterpenoids	C23H28O11	498.1932	480.1632	2.1748	[M+NH4]+	12.561032428635302	3	0.6747	rp	23180-57-6	442534	HMDB0256075	-	C09959	33002.21	33555.68	28740.54	33281.63	9166.29	4746.13	12600.57	7716.72	3181.91	3273.98	10567.52	3356.26	4600.07	4541.5	7768.57	8394.26	7696.3	8138.84	8640.99	-	0.551876	0.583086	1.24165	0.312258	insig	1.23443	5.40316e-05	6.30923	2.65746	up	0.535488
MW0000089	T3_positive	4-Hydroxynornantenine	Benzene and substituted derivatives	Benzene and substituted derivatives	C19H19NO5	342.1273	341.1263	1.4602	[M+H]+	3.3070000000634505	3	0.6738	rp	69128-21-8	85447763	HMDB0033366	-	-	9004.32	13250.76	7840.76	12550.94	28827.93	35999.37	20078.2	23509.29	21625.7	20440.36	16447.35	14914.61	5540.42	6795.55	2782.53	8158.34	11665.01	11205.93	10801.69	-	1.33666	0.00101237	0.317002	-1.65744	down	1.08604	0.0105395	0.580797	-0.783894	insig	1.22736
MW0140652	T3_positive	(S)-2-hydroxy-3-(1H-imidazol-4-yl)propanoic acid	Heterocyclic compounds	Heterocyclic compounds	C6H8N2O3	156.0448	156.0535	0.7845	[M+]+	5.53081639509401	3	0.6718	rp	14403-45-3	440129	-	-	C03817	4083.68	779.27	4620.12	1389.34	2875.92	2026.3	1802.09	685.84	81.67	371.53	367.05	227.2	47.38	333.84	145.29	515.98	1732.04	1340.42	1658.89	-	0.180782	0.992426	0.995265	-0.00684783	insig	1.12316	0.0825081	10.3799	3.37572	up	1.09465
MW0114924	T3_positive	Di-N-acetylchitobiose	Others	Saccharides	C16H28N2O11	488.1757	424.1693	5.4923	[M+CH3CN+Na]+	13.0776991383216	3	0.6718	rp	13088-78-3	160244	HMDB0062702	-	-	57529.64	66402.38	60364.37	65145.02	30909.09	35157.28	28325.11	29379.28	53672.23	46973.08	52045.95	50346.26	80558.82	76489.67	72017.81	72669.78	62488.81	60769.1	61422.29	-	1.45904	9.46909e-05	1.48611	0.571541	insig	1.16464	0.00492196	1.22855	0.296955	insig	1.31292
MEDP1062	T3_positive	Thioacetic-acid-S-methyl-ester	Others	Lactones	C3H6OS	132.0434	90.0139	1.6398	[M+CH3CN+H]+	7.42033604005599	3	0.6717	rp	1534-08-3	73750	-	-	-	3047.63	4567.94	5759.92	5753.32	15922.2	17633.34	17864.25	17411.44	13807.06	20694.95	18818.62	13025.3	8493.99	7339.76	7649.84	8576.7	11204.08	11136.2	11124.41	-	1.38542	0.018236	0.483229	-1.04922	down	1.23328	0.00513404	0.288319	-1.79426	down	1.31279
MEDL02339	T3_positive	Diethyl hydrogen phosphate	Organic acids	Organic acids	C4H11O4P	199.0793	154.0395	0.7445	[M-H+2Na]+	18.7261986924625	3	0.6717	rp	598-02-7	654	HMDB0012209	-	C06608	237468.45	235930.28	168464.97	251056.19	222614.88	160916.18	211282.12	201597.94	20937.93	23289.51	20965.01	17584.95	23007.51	13074.02	19071.74	17039.96	172762.18	172074.41	170124.17	-	0.639734	0.319207	0.872137	-0.197373	insig	1.30622	0.00160056	10.787	3.43122	up	1.31443
MW0105502	T3_positive	Ala-asp	Amino acids and derivatives	Amino acids and derivatives	C7H12N2O5	227.0658	204.0746	0.8734	[M+Na]+	3.44599999998252	3	0.6709	rp	20727-65-5	99719	HMDB0028683	-	-	2643.59	27081.8	31721.2	29641.3	26395.61	6086.31	14450.83	26075.47	427.33	484.33	118.28	2342.75	4461.41	771.67	1655.1	4468.54	1742.88	2254.42	2227.16	-	0.963005	0.129884	3.36726	1.75157	insig	1.12751	0.0475696	27.0075	4.75529	up	1.09266
MADP0557	T3_positive	Proline-Hydroxyproline	Amino acids and derivatives	Amino acids and derivatives	C10H16N2O4	251.1026	228.111	2.2942	[M+Na]+	9.34869222746215	3	0.6704	rp	18684-24-7	11902893	HMDB06695	-	-	4639.3	1855.58	6233.21	4461.55	12868.22	15132.64	21751.47	16554.06	6047.5	12412.45	12071.2	6551.82	4245.76	4718.93	7011.93	6244.93	8447.56	8106.93	8645.08	-	0.98125	0.116314	0.599239	-0.738797	insig	0.933346	0.0554908	0.463545	-1.10922	insig	1.24859
ZINC5430776	T3_positive	Bisaborosaol A	Others	Lactones	C16H26O3	550.8008	266.1882	4.7807	[2M+NH4]+	1.28608988193656	3	0.6695	rp	135970-39-7	195819	-	-	-	61703.38	96261.2	51355.35	82041.52	8041.47	12446.0	49731.44	36898.93	44036.37	34180.95	73282.78	71256.21	37089.13	54869.37	65032.97	63495.74	46452.17	47071.64	48762.7	-	0.044819	0.963159	0.989814	-0.0147713	insig	0.589595	0.26804	1.30798	0.387344	insig	0.866456
MEDP1102	T3_positive	Carnitine C10:0	FA	CAR	C17H33NO4	400.2171	315.241	3.7430000000000003	[M+K+HCOOH]+	20.6581362169761	3	0.6694	rp	1492-27-9	11953821	HMDB0000651	-	-	208378.0	209601.8	214872.25	207729.93	164605.94	146791.4	154173.08	142827.49	603219.05	491325.04	498464.98	524019.69	74647.6	342316.11	297248.13	298281.74	227370.45	246478.93	207350.96	-	1.05886	0.0132841	0.478262	-1.06413	down	1.30386	0.00108059	0.397057	-1.33258	down	0.50516
MW0016351	T3_positive	Cannabidiol dimethyl ether	Benzene and substituted derivatives	Benzene and substituted derivatives	C23H34O2	702.5143	342.2559	8.0518	[2M+NH4]+	16.4330647454137	3	0.6683	rp	1242-67-7	3081957	-	44843	-	10710.71	3359.3	5352.77	7454.73	6938.17	4411.94	3582.26	6069.82	1540.28	2700.74	2702.52	1125.54	4051.35	1111.32	3547.01	2655.29	3832.14	3604.83	3635.18	-	0.483594	0.327955	1.40846	0.494118	insig	1.08585	0.0538937	3.33093	1.73592	up	0.864984
MEDN1299	T3_positive	1-Aminocyclohexanoic acid	Organic acids	Organic acids	C7H13NO2	144.1003	143.0946	1.261	[M+H]+	5.03396077995433	3	0.6679999999999999	rp	2756-85-6	-	-	-	-	8917.63	10041.46	9600.5	14653.1	32943.96	46268.44	22472.25	34408.72	24639.42	25258.5	23069.15	54486.32	18169.0	2963.18	7987.48	30666.1	16077.53	14152.89	15715.16	-	0.904611	0.134663	0.469079	-1.0921	insig	1.15321	0.0664972	0.339047	-1.56044	down	0.867869
MW0001988	T3_positive	Lemidosul	Benzene and substituted derivatives	Benzene and substituted derivatives	C12H19NO3S	296.0797	257.1086	2.5528	[M+K]+	3.58925000000454	3	0.6679	rp	88041-40-1	3038493	-	-	-	2534.2	151.78	726.66	786.3	1091.83	1151.4	991.85	700.36	1324.78	273.89	356.01	814.17	3848.02	1400.17	3302.51	2650.52	1713.28	2098.45	1918.8	-	1.23742	0.0201822	4.04544	2.0163	up	0.144234	0.561963	1.51649	0.600738	insig	1.13222
MEDL00363	T3_positive	Ile-Met	Amino acids and derivatives	Amino acids and derivatives	C11H22N2O3S	329.0851	262.1351	2.1549	[M-2H+3Na]+	10.355551022627198	3	0.6667	rp	42384-14-5	7020106	HMDB0028913	24031	-	74526.45	62752.89	70925.33	69548.6	69717.88	69766.41	65991.82	66649.0	142.62	14170.86	19337.15	15339.16	14965.92	9944.4	350.76	11052.19	52027.05	51388.11	51349.64	-	0.00254223	0.566997	0.741242	-0.431984	insig	0.882135	9.33428e-05	5.66962	2.50325	insig	1.02599
MEDL01962	T3_positive	4-Hydroxybenzylamine	Alkaloids	Phenolamine	C7H9NO	165.1007	123.0684	2.1151	[M+CH3CN+H]+	5.508018537483389	3	0.6667	rp	696-60-6	97472	HMDB0032578	-	-	2733.08	2641.78	5090.72	3566.05	2012.37	1790.32	1914.4	2251.87	11136.9	10656.05	11517.45	11110.24	12120.85	13438.94	13465.6	13109.76	8390.56	8573.23	8372.46	-	1.36707	0.00367612	1.17367	0.231026	insig	1.25272	0.000410823	0.315881	-1.66255	down	1.32378
MEDP0603	T3_positive	4-Isopropylbenzaldehyde	Others	Aldehyde compounds	C10H12O	195.1007	148.0888	5.4788	[M+HCOO+2H]+	2.52146055004232	3	0.6666	rp	122-03-2	326	HMDB0002214	-	C06577	1759.93	3547.97	2944.05	420.32	1699.17	1353.91	498.35	391.56	5568.62	5499.61	4418.72	8044.87	884.73	2644.36	5051.93	727.71	3493.02	3365.36	3513.68	ko01100	1.08266	0.0331429	0.395581	-1.33796	down	0.935002	0.011605	0.368534	-1.44013	insig	0.609773
MEDN0441	T3_positive	Eudesmic acid	Phenolic acids	Phenolic acids	C10H12O5	251.0301	212.0685	0.7445	[M+K]+	3.68399999999269	3	0.6659	rp	118-41-2	8357	HMDB0033839	-	-	1296.49	844.96	2948.11	2254.31	700.48	215.78	1528.47	1518.93	21759.43	20736.91	24089.48	27270.93	29643.63	21526.37	23056.9	19394.8	5855.66	5790.61	6104.53	-	0.0538436	0.983099	0.997496	-0.00361754	insig	1.27022	0.000260179	0.0782455	-3.67585	down	1.2565
MW0103425	T3_positive	7-Methylguanosine 5'-phosphate	Nucleotides and derivatives	Nucleotides and derivatives	C11H17N5O8P+	401.0697	378.0815	0.8852	[M+Na]+	3.68649999998638	3	0.6658	rp	10162-58-0	135398701	HMDB0059612	-	C03998	2099.32	6136.66	5775.68	5998.24	2326.54	1923.69	786.77	4135.4	32.81	437.52	112.63	519.53	753.1	320.18	365.56	144.45	2871.19	2985.82	2846.83	-	0.533217	0.518606	1.4361	0.52216	insig	1.1667	0.0157563	18.1497	4.18188	up	1.10219
MW0127242	T3_positive	2-[(4-Methylbenzyl)sulfanyl]aniline	Benzene and substituted derivatives	Benzene and substituted derivatives	C14H15NS	247.1273	229.0925	1.8773	[M+NH4]+	3.69949999999619	3	0.6656	rp	136620-24-1	5112591	-	-	-	8444.25	8159.49	13461.12	10231.34	6749.13	7291.94	7281.67	7162.32	24207.1	36569.42	25591.14	27292.65	8115.86	11876.86	14515.01	11607.41	11026.63	12302.09	11482.91	-	1.38881	0.00448077	0.405728	-1.30142	down	1.2418	0.0035224	0.354532	-1.49601	down	1.11407
MW0114124	T3_positive	Curculigoside	Phenolic acids	Phenolic acids	C22H26O11	508.1823	466.1475	4.8298	[M+CH3CN+H]+	11.1000878844893	3	0.6654	rp	85643-19-2	158845	-	-	-	20999.3	11258.01	10029.44	9827.02	13813.29	13804.01	19372.06	14903.3	15433.54	3875.77	4434.04	14675.22	21100.01	15118.91	28382.43	16112.7	14995.89	14954.43	15120.79	-	1.01805	0.0520854	2.10091	1.07102	up	0.530501	0.440128	1.35647	0.439861	insig	0.686527
MW0011582	T3_positive	(R)-1-O-b-D-glucopyranosyl-1,3-octanediol	Others	Saccharides	C14H28O7	326.2162	308.1835	4.0211	[M+NH4]+	3.75849999997513	3	0.6643	rp	120727-21-1	14213498	HMDB0029362	-	-	6027.19	5846.6	1342.87	5097.83	2592.72	2410.44	1093.63	511.2	750.41	624.09	827.72	975.46	751.98	874.76	329.66	1033.69	1703.97	1819.06	1649.84	-	0.288602	0.792564	0.940966	-0.0877849	insig	1.14203	0.0406344	5.76348	2.52694	up	0.692296
MW0010712	T3_positive	Malyngolide	FA	Others	C16H30O3	271.2271	270.2195	6.5109	[M+H]+	3.76275000007809	3	0.6643	rp	71582-80-4	155655	-	65417	-	4950.29	11596.14	11209.3	10415.65	7738.89	5951.94	2733.59	7110.66	332.99	248.41	946.02	534.35	588.64	1338.42	366.07	574.24	1348.39	1170.82	1247.09	-	0.498737	0.477081	1.39073	0.475845	insig	1.26239	0.00968192	18.5139	4.21054	up	1.22805
MW0137633	T3_positive	Chalepensin	Heterocyclic compounds	Heterocyclic compounds	C16H14O3	299.0699	254.0943	3.6437	[M-H+2Na]+	8.20111959257019	3	0.6638	rp	13164-03-9	128834	-	-	C09165	16375.59	23252.64	22207.1	11088.08	14260.58	15187.03	14329.76	16166.37	9813.01	7191.17	5947.56	7364.83	24779.75	23165.02	22168.1	21888.36	17084.77	17074.01	17299.07	-	1.46092	8.45579e-06	3.03468	1.60155	up	1.14219	0.0279648	2.4054	1.26628	up	1.29245
MEDL01963	T3_positive	Salicylamide	Alkaloids	Phenolamine	C7H7NO2	206.0445	137.0477	4.2808	[M+Na+HCOOH]+	2.67437609494436	3	0.6636	rp	65-45-2	5147	HMDB0015687	-	-	20.88	1625.96	2986.52	621.32	1345.28	2194.44	827.73	1284.0	2737.95	4745.42	3450.24	4299.55	8921.31	9117.8	8669.78	1553.62	4123.12	3933.38	4121.64	-	0.544225	0.174089	1.85533	0.891674	insig	0.775867	0.0228073	0.34495	-1.53554	insig	1.03536
MEDL01818	T3_positive	Brassinin	Alkaloids	Plumerane	C11H12N2S2	254.0866	236.0442	2.513	[M+NH4]+	0.00093780997190151	3	0.6629999999999999	rp	105748-59-2	3035211	HMDB0033350	-	-	25737.7	24517.5	26409.7	20555.26	14360.78	25363.1	22999.22	26685.79	7111.65	5753.97	5436.05	6675.73	8112.37	12762.0	9614.29	13700.33	15499.2	14491.34	13939.12	-	1.28232	0.0302699	1.76916	0.823064	insig	1.30016	0.000393507	3.89233	1.96063	up	1.10958
MEDN0225	T3_positive	D-Xylose	Others	Saccharides	C5H10O5	219.0496	150.0528	2.513	[M+Na+HCOOH]+	5.3584774549619905	3	0.6629999999999999	rp	58-86-6	135191	HMDB0000098	314	C00181	110523.43	107323.36	105316.18	104360.64	105365.91	110452.64	104049.43	101808.35	41371.56	43403.78	41251.24	40233.36	53074.11	52274.16	54870.41	51493.21	83661.58	82795.56	82761.17	ko00040,ko00520,ko01100,ko02010	1.46733	2.63676e-05	1.27338	0.348662	insig	1.31278	6.8426e-07	2.57142	1.36256	up	1.32294
MW0168387	T3_positive	Mirtazapine	Benzene and substituted derivatives	Benzene and substituted derivatives	C17H19N3	548.3427	265.1579	6.2924	[2M+NH4]+	14.328475032323599	3	0.6628	rp	85650-52-8 | 61337-67-5 | 207516-99-2	4205	HMDB0014514	43259	C07570	40843.22	40477.26	41154.36	39149.51	28467.59	31520.7	29160.44	27956.5	114088.52	108611.72	106345.46	103274.93	57911.03	61224.28	57834.4	61742.03	72111.21	70993.32	71414.24	-	1.49059	2.87632e-05	0.552164	-0.856832	insig	1.31218	5.14701e-05	0.373853	-1.41946	down	1.31939
MW0143525	T3_positive	5,6-epoxy-8Z,11Z,14Z-eicosatrienoic acid	Organic acids	Organic acids	C20H32O3	679.4301	320.2351	6.2829	[2M+K]+	19.1712775467875	3	0.6624	rp	81246-84-6	5283202	HMDB0002190	-	C14768	11119.1	5216.76	5222.79	7969.54	13479.23	46554.47	22702.49	22568.98	10653.26	25451.06	20348.0	9810.59	44572.31	19770.1	17984.39	17302.05	21571.12	22097.67	21144.18	ko00590,ko01100	0.680422	0.324175	1.50354	0.588362	insig	0.959244	0.0898085	0.445622	-1.16611	insig	0.0637852
MW0103535	T3_positive	2',3'-Dideoxyinosine	Nucleotides and derivatives	Nucleotides and derivatives	C10H12N4O3	305.077	236.0909	2.7910000000000004	[M+Na+HCOOH]+	22.4883352726124	3	0.6623	rp	69655-05-6	135398739	HMDB0015037	-	C06953	87468.15	91147.7	94379.03	93556.85	109323.85	108720.82	107994.76	109106.33	69003.78	73758.14	64863.55	67831.67	54625.32	51544.67	48311.51	53599.87	83136.5	81603.75	83151.26	-	1.42302	0.000478028	0.755404	-0.40468	insig	1.26991	9.60059e-05	1.3307	0.412189	insig	1.32191
ZINC14592874	T3_positive	Stemanthrene D	Benzene and substituted derivatives	Benzene and substituted derivatives	C17H18O4	286.3376	286.1205	6.5355	[M+]+	21.126000270044198	3	0.6621	rp	188543-66-0	11358117	-	-	-	17974.82	17273.23	16483.74	16424.68	65536.34	57782.09	63310.76	61091.45	10311.4	11518.26	8806.41	1677.22	156943.01	162959.25	169220.23	153287.39	74822.75	74229.4	73622.95	-	1.41721	2.38724e-07	19.8807	4.31329	up	0.863878	0.0251581	2.10924	1.07672	insig	1.32196
MW0154497	T3_positive	Nifuradene	Others	Ketone compounds	C8H8N4O4	263.0163	224.0546	1.1411	[M+K]+	3.8870000000201803	3	0.6617	rp	555-84-0	9568055	-	-	C19272	15883.54	15430.94	13662.58	12061.96	14522.17	13870.5	10763.99	14577.04	17003.57	17487.39	17646.49	19046.22	24579.93	43547.91	29189.01	31996.14	20839.41	20741.41	19512.45	-	1.33029	0.0360101	1.81661	0.861249	insig	1.0637	0.0190087	0.801294	-0.319597	insig	1.23368
MEDL02675	T3_positive	Anaxagoreine	Alkaloids	Aporphine alkaloids	C17H17NO3	283.1105	283.1208	1.3802	[M+]+	21.8028136875148	3	0.6595	rp	77410-38-9	13891860	HMDB0034669	-	-	52342.87	42580.66	54850.93	55580.45	28437.69	26508.32	32327.26	27402.33	72706.73	73779.54	69420.6	71158.7	60921.43	54424.58	65005.09	61699.59	66524.24	66455.32	66231.38	-	1.30628	0.00913431	0.84319	-0.246071	insig	1.19552	0.00417377	0.715359	-0.483261	insig	1.30433
MEDN0243	T3_positive	Pyridoxine	Others	Vitamin	C8H11NO3	377.1055	169.0739	1.5003	[2M+K]+	16.6586740225227	3	0.659	rp	65-23-6	1054	HMDB0000239	-	C00314	97372.65	78078.81	95949.28	99802.9	117239.68	120448.05	119640.6	115745.09	7507.0	13552.93	7982.13	7050.86	10763.17	515.08	8324.34	23866.74	55371.22	59871.54	59243.41	ko00750,ko01100,ko01240	0.28934	0.737274	1.20437	0.268282	insig	1.29693	0.0001877	10.2847	3.36242	up	1.09914
MEDL01897	T3_positive	Isonicotinic acid	Others	Vitamin	C6H5NO2	170.0479	123.03200000000001	1.0013	[M+HCOO+2H]+	3.25384335752688	3	0.6572	rp	55-22-1	5922	HMDB0060665	-	C07446	22194.05	22873.31	32082.37	23833.3	30983.95	28491.8	29176.17	27145.06	56678.07	62623.58	26932.4	61505.94	36270.5	85285.87	24655.73	17182.13	42362.76	38557.34	39126.1	-	0.539157	0.555965	0.786532	-0.346422	insig	1.02889	0.0461434	0.486103	-1.04067	down	0.24265
MW0168446	T3_positive	12-Hydroxy-16-heptadecynoic acid	Lipids	Free fatty acids	C17H30O3	603.424	282.2195	6.1933	[2M+K]+	21.523611129614896	3	0.6556	rp	119427-07-5 | 148019-74-3	3082966	-	35515	-	22546.94	10174.84	10820.63	22375.1	4402.5	4805.56	3617.99	1244.87	3838.78	5797.05	6585.43	2031.2	3206.88	3137.83	6749.88	4576.36	3079.21	3043.14	2810.55	-	0.0200167	0.916429	0.968141	-0.0467113	insig	1.10361	0.035973	3.61143	1.85257	up	0.422653
MEDL02489	T3_positive	Naringenin chalcone	Flavonoids	Chalcones	C15H12O5	567.1349	272.0685	2.9898	[2M+Na]+	12.2934369782108	3	0.6554	rp	5071-40-9	5280960	HMDB0029631	-	C06561	3226.88	6534.27	4794.45	8281.3	6371.91	9731.57	6727.48	3479.11	20987.05	14697.65	15213.51	12903.45	21125.4	17351.4	18692.59	20073.13	9539.9	8781.97	8054.32	ko00941,ko01100,ko01110	0.89917	0.15283	1.21067	0.275801	insig	1.164	0.00416935	0.357936	-1.48223	down	1.20255
MW0108167	T3_positive	Met-Met-Ala	Amino acids and derivatives	Amino acids and derivatives	C13H25N3O4S2	725.2445	351.1286	4.1006	[2M+Na]+	0.65060663038461	3	0.6554	rp	14486-08-9	40496720	-	17490	-	120406.5	138358.82	176238.03	136084.45	101108.87	125091.49	155263.9	106959.01	145250.15	179305.8	129351.42	212381.49	62715.92	73737.95	106167.88	87878.29	119477.7	123632.21	118241.4	-	1.31334	0.0124842	0.496031	-1.0115	down	0.524292	0.326861	0.857117	-0.222435	insig	0.975855
MEDN0061	T3_positive	Phenylacetylglycine	Amino acids and derivatives	Amino acids and derivatives	C10H11NO3	240.0961	193.0739	2.7316	[M+HCOO+2H]+	24.0351858174392	3	0.6552	rp	500-98-1	68144	HMDB0000821	4237	C05598	1387.56	2965.65	3403.27	2925.51	3805.67	3635.48	3847.76	2903.16	2152.27	1891.26	1635.58	2270.35	5104.19	6734.09	2197.34	2552.92	3386.07	3539.64	3470.67	ko00360	1.02144	0.138175	2.08675	1.06126	up	0.564278	0.221708	1.34374	0.426252	insig	0.10704
MW0054697	T3_positive	Medicagenic acid	Terpenoids	Triterpene	C30H46O6	566.3432	502.3294	6.1341	[M+CH3CN+Na]+	5.768781456064779	3	0.6548	rp	599-07-5	65048	-	-	-	17966.06	17727.72	19319.4	16816.41	54453.1	49669.37	41709.74	51359.84	122116.37	128001.8	126244.99	130589.25	68226.88	57329.21	66611.74	68555.25	70313.46	68857.1	70430.8	-	1.47995	4.49962e-06	0.514295	-0.959332	insig	1.31356	2.27706e-06	0.141689	-2.8192	down	1.12737
MW0104285	T3_positive	2-amino-3-(1-methyl-1H-imidazol-4-yl)propanoic acid	Organic acids	Organic acids	C7H11N3O2	339.1891	169.0851	3.7437	[2M+H]+	20.4589619225715	3	0.6548	rp	28095-60-5	352019	HMDB0000001	-	-	1287.47	3072.26	28.13	2138.22	703.56	1145.65	748.56	636.7	1236.82	342.31	949.79	1376.51	4283.05	4541.39	4954.3	4024.66	2856.71	2728.84	2842.64	-	1.35222	3.05021e-05	4.55863	2.1886	up	0.103946	0.397291	1.67103	0.740735	insig	1.30323
MEDN0576	T3_positive	1,2,3-Trihydroxybenzene	Phenolic acids	Phenolic acids	C6H6O3	144.0639	126.0317	2.1932	[M+NH4]+	4.23524999998648	3	0.6546	rp	87-66-1	1057	HMDB0013674	-	C01108	6068.5	4103.67	9743.23	5492.45	10832.96	15894.64	16726.17	13862.5	15063.47	17399.15	6938.72	17329.61	13927.09	14038.47	11697.98	12044.54	10894.35	11618.14	10383.27	-	0.0908095	0.652737	0.911462	-0.133746	insig	0.984654	0.0423413	0.447866	-1.15886	insig	0.438451
MEDL00815	T3_positive	Cytidine-5'-diphosphate	Nucleotides and derivatives	Nucleotides and derivatives	C9H15N3O11P2	467.0212	403.0182	0.6251	[M+CH3CN+Na]+	22.100188791203397	3	0.6544	rp	63-38-7	6132	HMDB0001546	6313	C00112	29342.42	39652.07	26938.8	31242.89	58228.84	40534.47	52816.88	48411.34	117107.54	111970.06	134688.69	125824.86	111270.47	114636.25	108348.5	113920.92	63316.69	62243.12	62307.94	ko00240,ko01100,ko01232,ko01240	0.955346	0.127437	0.915409	-0.127512	insig	1.29727	3.01105e-05	0.25976	-1.94475	down	1.29192
MEDN0060	T3_positive	N-Isovaleroylglycine	Amino acids and derivatives	Amino acids and derivatives	C7H13NO3	223.1076	159.0895	2.9298	[M+CH3CN+Na]+	5.529853227486111	3	0.6544	rp	16284-60-9	546304	HMDB0000678	5647	-	158248.28	151862.36	153051.27	154232.63	119401.84	109607.38	113333.42	105271.67	140062.8	141596.29	143692.52	134083.61	278328.37	298676.85	283472.25	294064.94	173545.78	173532.62	170997.75	-	1.4959	6.29932e-06	2.06376	1.04528	up	1.20688	0.00178322	1.1036	0.142222	insig	1.32285
MEDL01809	T3_positive	Isocorydine	Alkaloids	Aporphine alkaloids	C20H23NO4	364.1533	341.1627	2.2146	[M+Na]+	4.27075000004606	3	0.6539	rp	475-67-2	10143	HMDB0030184	-	C09549	10901.61	11600.26	9587.95	19771.69	13813.57	7359.98	6694.86	7528.46	2557.15	5493.74	8901.46	3447.48	2178.45	3348.92	4260.11	4221.37	5482.16	5252.88	5632.29	-	0.539644	0.348514	0.686714	-0.542219	insig	1.03932	0.0336842	2.54225	1.34611	up	1.13262
MW0136864	T3_positive	7,8-Dihydroxy-4-methylcoumarin	Lignans and Coumarins	Coumarins	C10H8O4	402.1083	192.0423	3.4453	[2M+NH4]+	15.254803117987	3	0.6507	rp	2107-77-9	5355836	HMDB0136757	-	-	14557.95	16958.81	15790.64	21346.48	13796.02	24881.6	5669.52	19297.44	9528.14	7083.81	6287.63	4000.33	8529.86	11669.45	12225.56	7179.68	13970.72	14491.85	15124.31	-	0.903954	0.105902	1.47229	0.558065	insig	1.17761	0.00171138	2.5522	1.35174	up	0.522146
MEDN0658	T3_positive	Hexadecanedioic acid	Lipids	Free fatty acids	C16H30O4	309.2058	286.2144	6.1341	[M+Na]+	11.176399684984501	3	0.6503	rp	505-54-4	10459	HMDB0000672	5642	C19615	27009.69	59434.62	35012.35	40579.03	78267.53	69256.5	67157.11	57311.09	196556.37	149383.89	195433.74	160881.0	91294.76	115833.19	108615.42	114974.2	92194.39	90795.86	92603.24	ko00073,ko01100	1.36962	0.00581243	0.613335	-0.705253	insig	1.2619	0.000248231	0.230736	-2.11568	down	1.21071
MEDP1170	T3_positive	9-Octadecenal	Others	Aldehyde compounds	C18H34O	335.2576	266.26099999999997	6.4522	[M+Na+HCOOH]+	3.81021077501487	3	0.6501	rp	5090-41-5	5283381	HMDB0030965	-	-	267143.37	183707.57	205687.79	191628.27	194928.2	270461.94	197057.12	181465.13	453325.17	527521.56	419472.89	506912.43	378740.21	344006.66	322419.66	328948.26	330096.08	323754.8	323187.6	-	1.35357	0.0065247	0.720476	-0.472978	insig	1.26088	0.000203665	0.444711	-1.16906	down	1.20079
MW0114763	T3_positive	L-(-)-Sorbose	Others	Saccharides	C6H12O6	399.0925	180.0634	2.9898	[2M+K]+	7.91941926252093	3	0.6501	rp	87-79-6	6904	HMDB0001266	-	-	74531.92	72894.12	66390.98	70070.56	46310.88	45541.39	39476.23	42105.73	31441.21	31704.03	30234.35	21262.05	35501.53	34876.59	34374.35	35954.8	39455.94	39669.38	39574.63	-	1.01691	0.0776234	1.22737	0.295566	insig	1.27113	1.90872e-05	2.4763	1.30819	up	1.20915
MEDP0606	T3_positive	3,4-Dimethoxyphenethylamine	Benzene and substituted derivatives	Benzene and substituted derivatives	C10H15NO2	199.143	181.1103	1.2413	[M+NH4]+	4.66985563996047	3	0.6488	rp	120-20-7	8421	HMDB0041806	-	-	6770.09	6051.4	2165.81	4035.74	2137.76	1418.4	218.85	581.98	49595.17	51248.28	46142.37	49549.9	10931.76	9432.83	3190.59	6044.4	6512.33	5728.42	6428.0	-	1.41977	5.17824e-06	0.150607	-2.73114	down	1.27312	9.75543e-08	0.0967918	-3.36897	down	1.10682
MW0107179	T3_positive	Glycyllysine	Amino acids and derivatives	Amino acids and derivatives	C8H17N3O3	272.1292	203.127	1.5804	[M+Na+HCOOH]+	19.02240984748	3	0.6488	rp	997-62-6	3080576	HMDB0028846	-	-	13996.39	12268.03	9897.37	12266.24	5915.15	2621.93	14050.27	12472.29	28172.01	35137.27	29417.74	20015.87	11586.85	13909.7	13972.58	6519.75	16219.69	16906.5	17123.85	-	1.30342	0.00634572	0.407909	-1.29368	down	1.21912	0.0111932	0.429544	-1.21912	down	0.494823
MEDN1409	T3_positive	12-Hydroxystearic acid	Lipids	Free fatty acids	C18H36O3	318.3002	300.2664	6.0747	[M+NH4]+	2.6989202625316	3	0.6481	rp	106-14-9	7789	HMDB0061706	-	-	95347.12	145549.17	89792.8	117067.08	130048.02	164256.42	133198.29	101139.91	377650.37	284353.67	400450.99	416851.4	199040.03	386992.67	200248.63	374061.9	184072.77	176142.6	184517.36	-	0.735682	0.244725	0.784383	-0.350369	insig	1.26514	0.00123594	0.30268	-1.72414	down	1.09266
MW0063496	T3_positive	Secologanin	Terpenoids	Monoterpenoids	C17H24O10	430.1698	388.1369	3.9624	[M+CH3CN+H]+	7.991299391791119	3	0.6479	rp	19351-63-4	161276	-	-	C01852	138944.52	117509.13	124162.17	126885.58	44965.81	49004.53	49134.94	52920.49	37851.09	36571.44	38700.34	31038.66	53097.27	45090.96	47559.04	44167.16	70131.29	71580.6	70006.92	ko00901,ko00902,ko00950,ko01100,ko01110	1.30093	0.00521291	1.31737	0.397663	insig	1.30551	5.86426e-05	3.52037	1.81573	up	0.324352
MW0001939	T3_positive	2-(4-Isopropylphenoxy)propanohydrazide	Benzene and substituted derivatives	Benzene and substituted derivatives	C12H18N2O2	261.0998	222.1368	0.6054	[M+K]+	4.56974999998749	3	0.6479	rp	667412-84-2	5018791	-	-	-	2951.91	1697.8	2006.64	3438.95	6083.33	1409.12	2356.77	4151.04	7421.45	10075.05	11110.95	7068.49	6555.2	12216.23	9770.85	11975.56	5857.83	4889.05	5366.93	-	0.378844	0.491573	1.13572	0.183606	insig	1.23025	0.0040415	0.282972	-1.82127	down	1.07122
MEDL01853	T3_positive	Gingerenone A	Others	Ketone compounds	C21H24O5	395.1305	356.1624	1.8375	[M+K]+	9.02025169239096	3	0.6476	rp	128700-97-0	5281775	HMDB0035403	-	C10460	16346.02	22495.21	16218.38	10716.17	5173.54	3676.15	9493.44	2057.18	3576.2	13149.34	14989.79	8720.93	10268.4	10987.86	14854.03	34695.49	7352.14	7446.13	7040.06	-	0.710454	0.292021	1.75105	0.808218	insig	0.728208	0.120593	1.62665	0.701907	insig	1.02439
MW0110304	T3_positive	L-Tyrosyl-L-serine	Amino acids and derivatives	Amino acids and derivatives	C12H16N2O5	559.2042	268.1059	2.9398	[2M+Na]+	22.029785479584604	3	0.6475	rp	13588-99-3	54564570	HMDB0029114	-	-	1085.82	1550.75	2378.43	1578.91	1493.48	823.31	651.8	955.52	3906.32	1645.52	2513.22	3546.96	11622.01	12640.14	11521.61	10718.22	5138.94	4639.94	5252.94	-	1.42089	1.68871e-05	4.00464	2.00167	up	0.870565	0.0880519	0.567852	-0.816413	insig	1.30765
MW0118362	T3_positive	2-(9h-Carbazol-9-yl)benzoic acid	Organic acids	Organic acids	C19H13NO2	597.1932	287.0946	2.5926	[2M+Na]+	22.124091346943196	3	0.6464	rp	6286-88-0	223060	-	96374	-	18063.27	19561.58	17882.1	30982.72	9809.17	10095.97	14416.16	11551.11	10079.89	13793.18	8985.61	8098.79	6607.77	7416.77	5440.1	5596.15	13633.97	12822.64	12369.27	-	1.23046	0.0435009	0.611873	-0.708695	insig	1.13932	0.0289632	2.11169	1.0784	up	1.20359
MEDL01798	T3_positive	2-(((2-Ethylhexyl)oxy)carbonyl)benzoic acid	Phenolic acids	Phenolic acids	C16H22O4	278.1486	278.1518	1.5203	[M+]+	8.37574178504497	3	0.6455	rp	4376-20-9	20393	HMDB0013248	-	C03343	9181.22	7504.43	10854.73	8631.6	8860.6	12596.69	10830.76	9279.12	4794.18	5001.03	5614.42	3768.48	5776.43	2523.96	3495.36	3582.62	3698.0	3634.22	3486.37	-	0.721135	0.284623	0.801871	-0.318558	insig	1.20553	0.00381176	1.88611	0.915412	insig	1.21142
MW0169766	T3_positive	Resorcinol sulfoxide	Benzene and substituted derivatives	Benzene and substituted derivatives	C12H10O5S	267.0369	266.0249	0.6251	[M+H]+	4.73549999995271	3	0.6446	rp	62845-75-4	5044578	-	4087	-	13290.74	17895.1	13690.02	13787.61	19980.83	17249.27	20979.62	15833.63	43104.77	39898.0	43896.21	48680.2	37687.95	16158.77	37459.21	38346.34	17228.73	17308.41	17843.59	-	0.838848	0.121456	0.738426	-0.437474	insig	1.29432	4.12615e-05	0.334114	-1.58159	down	0.905137
MW0054671	T3_positive	Malyngamide H	Others	Ketone compounds	C26H41NO4	476.2838	431.3036	5.4989	[M-H+2Na]+	22.8986196196872	3	0.6446	rp	165337-92-8	10025771	-	65446	-	951.08	284.17	2287.29	1784.2	1772.83	680.47	480.95	957.57	24191.99	18199.44	13836.87	24180.47	2846.92	5589.4	3634.15	4994.21	4202.92	3973.96	4208.17	-	1.42862	0.0062847	0.212224	-2.23634	down	1.21846	0.0042561	0.065997	-3.92146	down	1.18818
MW0063385	T3_positive	Rubusoside	Terpenoids	Terpene	C32H50O13	660.3534	642.3251	5.2196	[M+NH4]+	2.7047206351252298	3	0.6432	rp	64849-39-4	24721373	-	85002	-	8359.07	6074.96	9007.0	6761.35	10387.73	4457.44	4160.12	5151.31	11208.11	8655.05	12462.47	17020.57	1215.88	3748.0	4827.35	1051.38	6261.62	6701.82	5963.63	-	1.29116	0.00587322	0.219725	-2.18623	down	0.994715	0.0652294	0.612051	-0.708277	insig	0.870572
MW0103919	T3_positive	(4-Amino-furazan-3-yl)-(4-methyl-piperazin-1-yl)-methanone	Others	Ketone compounds	C8H13N5O2	234.0923	211.1069	2.1549	[M+Na]+	4.811750000044411	3	0.6431	rp	300836-25-3	673953	-	-	-	3445.47	2044.23	3183.18	1814.55	1499.91	1445.63	962.75	1890.18	711.3	805.61	1042.65	1445.6	286.06	696.01	797.25	1023.48	1365.87	1381.45	1356.27	-	0.707216	0.229983	0.699797	-0.514991	insig	1.14231	0.0212797	2.61848	1.38873	up	0.959206
MW0150566	T3_positive	Glycobismine A	Heterocyclic compounds	Heterocyclic compounds	C37H34N2O6	602.2433	602.2417	3.3901	[M+]+	8.08936234570123	3	0.6431	rp	91147-20-5	5462453	-	-	C10685	20000.09	15050.6	13980.02	5516.79	9675.52	18829.72	17247.67	16547.91	40216.99	25341.58	37487.74	24940.12	29659.97	26652.13	21501.46	12537.37	12676.51	12725.79	10694.62	-	0.833509	0.13708	0.705941	-0.502379	insig	1.02234	0.0119236	0.426198	-1.23041	down	0.674824
MW0003591	T3_positive	(3,5-Dimethoxyphenyl)(4-methoxyphenyl)methanone	Benzene and substituted derivatives	Benzene and substituted derivatives	C16H16O4	255.1084	272.1049	1.6398	[M+H-H2O]+	17.0623982000251	3	0.6429	rp	94709-12-3	24261633	-	44854	-	97290.04	101010.26	100616.38	98891.89	84236.42	78723.55	78052.47	77174.36	38416.56	41494.9	40280.81	39487.69	34812.24	27235.81	38497.13	34861.92	61263.23	61159.41	60663.49	-	1.02211	0.07894	0.847991	-0.23788	insig	1.31306	6.91545e-09	2.49129	1.31689	up	1.29687
MW0149199	T3_positive	(4aS,6aR,6aS,6bR,8aR,10S,12aR,14bS)-10-[(2S,3S,5R)-5-hydroxy-4-oxo-3-[(2S,3R,4S,5S,6R)-3,4,5-trihydroxy-6-(hydroxymethyl)oxan-2-yl]oxyoxan-2-yl]oxy-2,2,6a,6b,9,9,12a-heptamethyl-1,3,4,5,6,6a,7,8,8a,10,11,12,13,14b-tetradecahydropicene-4a-carboxylic acid	Heterocyclic compounds	Heterocyclic compounds	C41H64O12	795.4533	748.4398	6.1737	[M+HCOO+2H]+	1.4914953551279801	3	0.6428	rp	117585-05-4	441920	-	-	C08943	795295.13	355842.9	856616.03	444384.48	134991.37	70784.11	131071.96	126667.87	185200.49	87666.82	90378.0	91194.61	44910.5	149074.24	131444.25	48856.12	140450.22	132036.85	144842.29	-	0.455773	0.600184	0.823618	-0.279952	insig	1.21633	0.0258071	5.39596	2.43188	up	0.467677
MW0118765	T3_positive	2-Methylfuran	Heterocyclic compounds	Heterocyclic compounds	C5H6O	100.0748	82.0419	1.3404	[M+NH4]+	4.83790000000539	3	0.6426	rp	534-22-5	10797	HMDB0013749	-	-	32.75	34.95	107.11	96.36	12.82	28.76	16.92	43.35	76.54	141.55	6.77	96.49	1405.2	1086.04	1726.19	1732.13	452.6	435.35	461.73	-	1.33631	0.00224735	18.5143	4.21057	up	0.0933372	0.728353	0.843846	-0.244948	insig	1.3077
MEDP1100	T3_positive	2-Pyrimidinemethanamine	Nucleotides and derivatives	Nucleotides and derivatives	C5H7N3	178.0599	109.064	2.0954	[M+Na+HCOOH]+	5.01897404248552	3	0.642	rp	75985-45-4 | 60348-81-4	4658047	-	-	-	716.93	2876.49	3668.8	1973.07	33907.37	32006.78	33993.1	33828.46	13537.47	5014.84	19220.19	18159.02	13905.99	16717.13	12081.08	15887.9	16527.33	16648.72	16530.61	-	0.296846	0.855263	1.04757	0.0670446	insig	1.10981	0.0340056	0.165118	-2.59843	down	1.29678
MW0009375	T3_positive	Phenbenzamine	Benzene and substituted derivatives	Benzene and substituted derivatives	C17H22N2	237.178	254.1783	2.0756	[M+H-H2O]+	1.67150571996899	3	0.6417	rp	961-71-7	13751	HMDB0240227	-	-	78.13	50.45	77.27	301.24	143.52	76.73	46.71	43.18	3104.56	7003.58	7570.63	8256.93	2263.13	2810.39	4964.81	4556.22	2198.13	2423.87	2428.89	-	0.920147	0.0888485	0.56272	-0.82951	insig	1.27074	0.0116959	0.0195518	-5.67655	down	1.29917
MW0054021	T3_positive	Ingenol	Terpenoids	Ditepenoids	C20H28O5	313.1733	348.1937	2.5926	[M+H-2H2O]+	18.4206791649899	3	0.6415	rp	30220-46-3	442042	-	-	C09112	771.38	533.49	351.12	988.52	2021.66	2032.24	2657.44	394.9	21288.46	4562.26	17231.26	11345.03	11785.65	10496.98	11848.62	13786.63	6072.1	6739.5	6658.35	-	0.0274341	0.688301	0.880406	-0.183759	insig	1.24526	0.0378286	0.0485882	-4.36325	down	1.18276
MEDP1367	T3_positive	Ala-Tyr	Amino acids and derivatives	Amino acids and derivatives	C12H16N2O4	543.1825	252.111	2.1151	[2M+K]+	8.505882991918241	3	0.6411	rp	3061-88-9	92946	HMDB0028699	-	-	358.52	1198.96	2261.57	598.13	1295.16	2586.88	3696.94	4431.94	423.16	7122.81	785.06	636.05	1502.55	1430.52	916.58	888.79	3240.81	2917.95	3073.53	-	0.035862	0.563548	0.528426	-0.920226	insig	0.166854	0.542228	0.4926	-1.02151	insig	1.0019
MW0144360	T3_positive	Phosphoadenosine phosphosulfate	Nucleotides and derivatives	Nucleotides and derivatives	C10H15N5O13P2S	525.0093	506.9862	0.6054	[M+NH4]+	17.0645996384971	3	0.6407	rp	482-67-7	10214	HMDB0001134	6028	C00053	11268.75	10531.08	14412.28	9743.39	15484.42	15842.28	15004.09	17141.86	64273.84	69140.4	73748.22	72381.2	64034.37	32722.35	60776.71	61624.34	25891.51	26253.96	27527.89	ko00230,ko00920,ko01100	0.850667	0.131268	0.783984	-0.351104	insig	1.30481	7.43976e-06	0.164395	-2.60476	down	1.25953
MW0108496	T3_positive	N,N'-Diacetyl-L-cystine	Amino acids and derivatives	Amino acids and derivatives	C10H16N2O6S2	363.0064	324.045	0.7647	[M+K]+	4.9442499999941	3	0.6405	rp	5545-17-5	6995101	-	-	-	14093.49	12255.5	13258.93	12667.21	3999.24	8838.03	9196.14	10294.81	14482.11	8767.2	14961.06	16641.81	18898.22	17376.81	18435.01	14794.33	27881.36	28887.64	28874.53	-	0.854603	0.123191	1.26712	0.341555	insig	0.0794635	0.736145	0.953018	-0.0694242	insig	1.10434
MEDL01994	T3_positive	Diisobutyl phthalate	Benzene and substituted derivatives	Benzene and substituted derivatives	C16H22O4	579.2879	278.1518	8.7756	[2M+Na]+	14.179365277546502	3	0.6403	rp	84-69-5	6782	HMDB0013835	-	C15205	9340.35	7708.86	7485.8	4570.34	8694.01	8526.12	12087.63	8370.02	29843.77	37177.23	25406.58	37107.84	36631.75	37167.21	18472.69	27821.41	19538.76	19742.22	18840.46	-	0.31915	0.672371	0.927106	-0.109194	insig	1.26332	0.00167272	0.22469	-2.15399	down	1.23133
MW0112859	T3_positive	3-Methyl-1-(2,4,6-trihydroxyphenyl)-1-butanone	Others	Ketone compounds	C11H14O4	228.1126	210.0892	3.2087	[M+NH4]+	23.696259530012803	3	0.6402	rp	26103-97-9	441269	HMDB0033798	-	C07350	300.01	303.99	270.43	53.59	318.25	205.38	1442.88	396.33	2635.16	1584.02	1591.0	2203.91	15879.63	17294.1	15056.0	15195.22	3559.85	3524.36	3613.54	-	1.48297	7.36472e-06	7.91418	2.98444	up	1.19166	0.00475929	0.115799	-3.11031	down	1.27538
MEDP0075	T3_positive	Nα-Acetyl-L-Arginine	Amino acids and derivatives	Amino acids and derivatives	C8H16N4O3	455.2408	216.1222	6.6678	[2M+Na]+	11.1096845468627	3	0.6395	rp	155-84-0	67427	HMDB0004620	-	-	41694.74	66170.27	70645.78	82652.75	47757.85	47545.16	41587.22	45416.67	3389.32	4082.03	1570.09	2224.97	1060.23	6426.74	4458.7	3319.14	34100.54	33433.77	33588.61	-	0.248695	0.466265	1.3549	0.438182	insig	1.2898	0.00526288	23.1807	4.53485	up	1.24852
MW0116961	T3_positive	1H-Benzimidazol-4-amine	Benzene and substituted derivatives	Benzene and substituted derivatives	C7H7N3	172.02700000000002	133.064	0.6072	[M+K]+	4.99324999999828	3	0.6395	rp	4331-29-7 | 69984-77-6	20329	-	-	-	1325.73	292.56	653.29	982.15	1931.75	2235.41	1294.92	1916.71	4328.04	5533.46	4921.97	4357.99	3240.47	3484.92	4151.86	4656.5	2619.75	2432.47	2575.66	-	0.980898	0.0810963	0.811524	-0.301295	insig	1.20951	4.88733e-05	0.169983	-2.55653	down	1.20363
MW0009059	T3_positive	N-ethyl-2,4,6-trimethylbenzenesulfonamide	Benzene and substituted derivatives	Benzene and substituted derivatives	C11H17NO2S	245.1285	227.09799999999998	3.2375	[M+NH4]+	5.00099999996451	3	0.6394	rp	151915-07-0	799298	-	-	-	6465.08	4578.22	5784.69	6838.66	1150.38	1304.54	1114.99	936.78	3967.62	5455.3	2618.9	3579.51	1460.43	2118.24	4534.02	2853.15	3852.24	4097.27	4024.3	-	0.757709	0.23763	0.701979	-0.510501	insig	0.939645	0.0411938	1.51502	0.599338	insig	1.06137
MEDL01856	T3_positive	Umbelliferone	Lignans and Coumarins	Coumarins	C9H6O3	239.0653	162.0317	2.8903	[M-H+2K]+	17.414430460007697	3	0.639	rp	93-35-6	5281426	HMDB0029865	-	C09315	25908.13	17158.66	32664.71	18363.5	42724.13	30318.08	45272.84	31859.5	19180.33	11223.72	8735.25	15761.89	7423.12	10180.77	3235.44	2885.88	16573.38	18882.74	18466.54	ko00999,ko01110	1.09812	0.0395607	0.432144	-1.21042	down	0.918182	0.0701409	1.7139	0.777281	insig	1.23034
MEDP1274	T3_positive	(4Z,-7Z,-10Z,-13Z,-16Z,-19Z)--Eicosahexaenoate	Others	Lactones	C24H36O2	441.2485	356.2715	5.0193	[M+K+HCOOH]+	10.957789936647801	3	0.6384	rp	81926-94-5	-	-	-	C16185	4624.15	3325.32	5988.03	5348.09	1023.49	10334.08	1445.73	5220.9	7987.54	25965.17	16606.22	20941.66	22099.71	7196.58	16796.39	1633.25	6344.9	8246.23	8971.9	-	0.614537	0.360276	0.66749	-0.583182	insig	1.14631	0.0400869	0.269726	-1.89043	down	0.604986
MEDN0563	T3_positive	2-Benzylsuccinic acid	Organic acids	Organic acids	C11H12O4	247.0434	208.0736	0.8832	[M+K]+	14.314688252525801	3	0.6378	rp	884-33-3	3858	HMDB0012127	-	-	108373.3	111076.53	120304.55	115149.01	119245.11	114623.51	108578.31	113084.07	20281.69	21707.41	10822.87	24419.41	1486.19	14107.26	21605.41	22297.44	89417.21	88949.09	89158.59	-	0.523445	0.469445	0.770364	-0.376387	insig	1.27665	4.1295e-07	5.89014	2.5583	up	1.11171
MW0127215	T3_positive	2-(Octylsulfonyl)ethanol	Alcohol and amines	Alcohols	C10H22O3S	245.1235	222.12900000000002	2.0559	[M+Na]+	5.08650000000443	3	0.6377	rp	20466-47-1	303516	-	-	-	21530.58	20808.98	22138.24	20242.27	1689.29	1913.75	1143.52	138.56	4383.02	4838.84	11342.58	5185.63	2267.99	1988.01	412.48	1707.45	2605.11	2204.38	2749.93	-	1.20448	0.0562222	0.247608	-2.01387	down	1.21014	0.00198731	3.29009	1.71813	up	0.328166
MEDL02459	T3_positive	4-Pyridoxic acid	Others	Vitamin	C8H9NO4	384.1472	183.0532	1.7382	[2M+NH4]+	19.7622103124218	3	0.6376	rp	82-82-6	6723	HMDB0000017	239	C00847	20396.99	18992.99	19025.17	25121.99	21412.05	19630.62	26793.77	20644.46	47648.53	48491.18	45978.6	64690.67	36899.66	653.61	38576.45	36154.94	30556.13	28910.64	30066.77	ko00750,ko01100	0.706814	0.075691	0.542939	-0.881138	insig	1.26691	0.00353029	0.403934	-1.30781	down	0.254148
MEDP1809	T3_positive	Triacetin	Others	Lactones	C9H14O6	437.1566	218.079	4.999	[2M+H]+	19.638095616288602	3	0.6372	rp	102-76-1	5541	HMDB0029592	-	-	1777.61	1369.56	146.33	383.73	21239.66	14700.45	20161.89	7008.94	24696.31	31583.36	30664.88	18698.62	34191.81	36663.59	20663.4	40033.82	14340.54	14364.7	14126.58	-	0.614332	0.26384	1.24525	0.31644	insig	1.22742	0.00305743	0.034808	-4.84444	down	0.978061
MW0115161	T3_positive	Polygodial	Terpenoids	Sesquiterpenoids	C15H22O2	298.1869	234.162	3.5652	[M+CH3CN+Na]+	21.9002603125773	3	0.6372	rp	6754-20-7 | 33118-34-2	72503	-	-	C09712	1535.62	2613.72	2173.17	2160.96	5024.62	3413.9	2619.08	5144.45	7115.67	6415.89	6096.44	6513.8	7170.13	2434.55	6848.08	8887.86	5077.0	4842.12	4262.65	-	0.273743	0.894283	0.969353	-0.0449067	insig	1.27539	7.23151e-06	0.324517	-1.62363	down	0.56243
MW0168473	T3_positive	2',3',5'-triacetyl-5-Azacytidine	Others	Others	C14H18N4O8	415.0856	370.1125	2.7513	[M-H+2Na]+	5.95429621053048	3	0.6364	rp	10302-78-0	24864108	-	64819	-	63289.25	65765.39	67237.35	68798.51	72354.27	69771.06	63243.64	74787.39	47798.28	29173.55	25218.7	41006.59	37811.85	32369.8	31546.47	35296.42	64223.29	64240.05	64787.47	-	0.0555364	0.791849	0.956895	-0.0635682	insig	1.14697	0.00822813	1.85123	0.888482	insig	1.30448
MEDN1011	T3_positive	Mannitol	Others	Saccharides	C6H14O6	246.0876	182.079	2.8307	[M+CH3CN+Na]+	14.5431533450591	3	0.6362	rp	69-65-8	6251	HMDB0000765	142	C00392	8142.1	6249.96	16039.29	13464.2	5232.22	5859.02	4449.77	5040.4	4993.04	7253.27	989.53	5508.45	4358.07	4851.32	3043.91	4926.37	6101.28	5998.14	6105.35	ko00051,ko01100,ko02010	0.156266	0.794156	0.916528	-0.125749	insig	0.835383	0.0644589	2.34181	1.22762	insig	0.706836
MW0142817	T3_positive	3beta-(1-Pyrrolidinyl)-5alpha-pregnane-11,20-dione	Others	Ketone compounds	C25H39NO2	403.335	385.2981	6.1933	[M+NH4]+	5.19900000000462	3	0.6355	rp	61148-11-6	248263	-	-	-	12536.7	13833.66	29730.72	17609.68	5130.2	3158.54	2367.86	2861.48	4147.75	3960.55	4411.4	4067.55	1240.72	800.9	210.71	2124.5	2203.71	2275.7	2405.38	-	1.20117	0.00355225	0.263867	-1.92212	down	1.24904	0.0355814	4.44382	2.1518	up	0.975018
MW0000095	T3_positive	6-Acetylmorphine	Alkaloids	Isoquinoline alkaloids	C19H21NO4	677.2686	327.1471	5.8174	[2M+Na]+	15.666492368543901	3	0.6355	rp	2784-73-8	5462507	HMDB0041812	-	-	107770.11	109520.04	106999.14	104204.46	443443.39	426299.07	399855.25	450861.48	501645.62	429674.86	450884.61	412076.3	678413.17	781814.54	717564.78	740855.03	486510.77	486723.89	477506.23	-	1.45161	7.50845e-05	1.62664	0.701894	insig	1.31083	0.000385991	0.238811	-2.06606	down	1.30499
MW0143071	T3_positive	N-Nitrosothiazolidine	Heterocyclic compounds	Heterocyclic compounds	C3H6N2OS	136.0497	118.0201	2.5727	[M+NH4]+	5.20874999999421	3	0.6354	rp	73870-33-4	52687	-	-	-	8794.3	6136.31	3141.97	6068.24	2072.86	2064.87	1692.27	113.04	591.45	3569.74	1525.68	773.77	1433.21	952.49	1733.33	291.76	2867.6	2810.42	2617.76	-	0.339765	0.530722	0.682717	-0.55064	insig	1.05472	0.0224462	3.7366	1.90173	up	0.0270244
MW0115208	T3_positive	Pyrovalerone	Others	Ketone compounds	C16H23NO	508.3975	245.178	7.5181	[2M+NH4]+	23.6243781340433	3	0.6353	rp	3563-49-3	14373	-	85216	-	2693.44	4660.68	4717.42	6018.45	1427.6	378.98	940.62	865.36	4579.07	4495.25	6366.21	4603.36	1228.3	1272.26	2177.26	1915.55	5940.91	6155.27	5796.2	-	1.41101	0.00176472	0.328947	-1.60407	down	0.357422	0.576991	0.902519	-0.147971	insig	0.876036
MW0117234	T3_positive	1-Methylpsilocin	Alkaloids	Plumerane	C13H18N2O	219.1477	218.1419	2.0756	[M+H]+	5.216750000016651	3	0.6352	rp	1465-16-3	44404883	-	-	-	1057.23	495.03	244.78	664.42	786.07	72.33	55.03	80.08	8582.54	8293.57	9230.39	7812.39	4698.02	5370.71	3452.88	4485.45	2219.76	1839.09	2253.26	-	1.40403	0.000294809	0.530886	-0.913526	insig	1.26897	4.32996e-06	0.072569	-3.7845	down	1.22
MW0139360	T3_positive	Pimpinellin	Lignans and Coumarins	Coumarins	C13H10O5	322.9712	246.0528	3.8231	[M-H+2K]+	7.99708257005705	3	0.6348	rp	131-12-4	4825	-	67575	C09285	2672.44	2320.19	1945.9	2936.41	1699.64	487.86	1727.67	1961.43	2415.78	2604.59	423.98	1377.99	3718.01	3791.81	2822.41	4974.31	3141.76	3044.99	3216.15	-	1.02544	0.0200023	2.24359	1.16581	up	0.62565	0.236036	1.44744	0.533505	insig	1.03597
MW0120236	T3_positive	1H-pyrrolo[3,2-b]pyridine	Alkaloids	Plumerane	C7H6N2	157.0162	118.0531	0.6251	[M+K]+	5.2454999999795895	3	0.6346	rp	272-49-1	9226	-	-	-	1831.05	2599.44	576.98	1914.36	1993.63	1645.55	2742.45	2942.42	6396.73	9321.7	7588.18	7410.54	7095.19	9743.48	7131.46	7551.79	5188.82	5236.33	5213.94	-	0.147363	0.825717	1.0262	0.037311	insig	1.17059	0.00034833	0.225341	-2.14982	down	1.26788
MEDN0294	T3_positive	3-Methylcrotonylglycine	Amino acids and derivatives	Amino acids and derivatives	C7H11NO3	175.1128	157.0739	1.5604	[M+NH4]+	5.26674999996146	3	0.6342	rp	33008-07-0	169485	HMDB0000459	5447	-	11186.66	7916.5	8210.23	7088.04	12999.97	9831.67	5374.98	4642.99	22797.73	34143.66	7086.38	40581.09	48963.66	48812.55	73942.25	67648.33	17054.29	16381.18	18263.73	-	1.05942	0.0140494	2.28821	1.19422	up	0.905451	0.0957244	0.328858	-1.60446	insig	1.26501
MW0115936	T3_positive	(S)-tert-Butyl (5-oxotetrahydrofuran-3-yl)carbamate	Others	Ketone compounds	C9H15NO4	202.1053	201.1001	1.8773	[M+H]+	5.26999999998168	3	0.6342	rp	104227-71-6	10943528	-	-	-	3695.31	683.52	2217.27	2057.62	1276.49	1660.38	829.22	1168.02	14731.16	18146.94	19572.7	16997.24	14362.22	11015.16	12079.26	10788.16	5403.35	5949.28	5771.44	-	1.28906	0.00743955	0.694689	-0.525561	insig	1.22327	5.91828e-05	0.124607	-3.00454	down	1.30895
MW0107840	T3_positive	Leucylproline	Amino acids and derivatives	Amino acids and derivatives	C11H20N2O3	305.0799	228.1474	1.8768	[M-H+2K]+	23.809496409938898	3	0.6332	rp	6403-35-6	80817	HMDB0011175	-	-	3661.72	2490.48	2069.95	3764.29	1153.68	1685.97	732.12	956.28	426.75	1020.07	2212.13	11632.59	2131.96	757.63	2011.91	846.38	4525.39	7407.04	7074.02	-	0.279634	0.43282	0.375886	-1.41163	insig	0.330798	0.775753	0.783861	-0.35133	insig	0.285405
MW0125248	T3_positive	Myristicin	Lignans and Coumarins	Lignans	C11H12O3	749.2756	192.0786	2.7910000000000004	[2M+K]+	3.4418421260792	3	0.633	rp	607-91-0	4276	HMDB0035873	-	C10480	46632.61	40979.88	47376.77	42084.34	45799.81	36820.5	41347.48	42597.06	33030.26	35256.85	24134.38	32951.99	16519.43	15153.4	24602.02	23443.56	33821.5	33781.06	34407.66	-	1.1793	0.0159103	0.635847	-0.653247	insig	1.10808	0.00653526	1.41237	0.498117	insig	1.2224
MEDL02621	T3_positive	(R)-Higenamine	Alkaloids	Isoquinoline alkaloids	C16H17NO3	289.1506	271.1208	3.5239999999999996	[M+NH4]+	5.39125000003082	3	0.6319	rp	106032-53-5	114840	HMDB0033103	-	C06346	3238.23	4835.3	3204.05	3169.76	2806.24	2146.14	2210.18	945.33	10662.22	8659.35	9900.91	11354.06	1574.62	4987.44	4307.56	3437.1	4196.21	4330.63	4158.62	-	1.3016	0.00054045	0.352586	-1.50395	down	1.26706	0.000164319	0.356052	-1.48984	down	0.723966
MW0004431	T3_positive	Michler's ketone	Benzene and substituted derivatives	Benzene and substituted derivatives	C17H20N2O	345.0691	268.1576	1.7379	[M-H+2K]+	22.613431812459304	3	0.6318	rp	90-94-8	7031	-	-	C19266	53530.05	52688.1	51506.34	30495.05	14259.99	12926.24	37180.17	25609.67	6608.1	1082.36	2051.54	1405.52	6484.48	6761.95	1175.44	964.02	17291.67	19277.39	19061.44	-	0.199811	0.625993	1.38021	0.464885	insig	1.24673	0.00302729	16.8844	4.07762	up	1.08689
MW0105899	T3_positive	Asparaginyl-Hydroxyproline	Amino acids and derivatives	Amino acids and derivatives	C9H15N3O5	246.0974	245.1012	2.2146	[M+H]+	5.426750000054881	3	0.6312	rp	844640-50-2	61157688	HMDB0028732	-	-	12791.66	13043.37	14227.17	13396.2	14272.9	15970.41	14387.96	10862.55	8856.17	7451.51	7715.53	9544.51	3117.59	2553.22	2917.43	3897.41	9462.4	9425.11	9723.69	-	1.45108	0.000297399	0.371954	-1.4268	down	1.25059	0.000328074	1.59255	0.671342	insig	1.30179
MW0144003	T3_positive	7-Xylosyl-10-deacetyltaxol	Alcohol and amines	Alcohols	C50H57NO17	943.3774	943.3626	6.1142	[M+]+	19.140214905989698	3	0.6306	rp	90332-63-1	46783796	-	84945	-	1650.27	642.43	1020.78	4751.71	9801.51	1978.86	1031.89	3290.17	30227.96	28469.09	31297.75	28406.59	58392.33	19549.32	34364.05	18406.76	8273.12	11744.02	11928.57	-	0.0330955	0.763116	1.10398	0.142711	insig	1.23991	8.43935e-07	0.0681174	-3.87583	down	1.14958
MEDP1395	T3_positive	Carnitine C17:0(Heptadecanoate)	FA	CAR	C24H47NO4	478.3736	413.3505	4.6313	[M+CH3CN+Na]+	0.895362705627947	3	0.6295	rp	106182-29-0	53477803	HMDB0006210	-	-	27860.67	27896.51	26074.5	26821.45	287.43	912.52	1166.91	871.34	531.7	958.99	81.36	642.85	3627.74	4321.37	2893.12	3577.51	7185.63	6638.21	6229.85	-	1.27337	0.000294783	6.51033	2.70273	up	1.25287	6.28865e-07	49.0555	5.61634	up	1.19013
MEDP0053	T3_positive	L-Dopa	Amino acids and derivatives	Amino acids and derivatives	C9H11NO4	417.1221	197.0688	2.0559	[2M+Na]+	11.118531211817698	3	0.6285	rp	59-92-7	6047	HMDB0000181	42	C00355	2163.25	16515.64	27904.89	11461.41	29548.06	8503.91	22005.9	20986.14	48537.51	43237.8	45314.23	29732.96	41341.31	47922.66	38074.55	38398.99	22919.15	25028.56	24154.52	ko00350,ko00950,ko00965,ko01100,ko01110	0.0288205	0.956601	0.993496	-0.00941373	insig	0.9259	0.00796054	0.347946	-1.52307	insig	1.01771
MEDP1596	T3_positive	1-Methyl-6-oxo-1,6-dihydropyridine-3-carboxamide	Alkaloids	Pyridine alkaloids	C7H8N2O2	343.0816	152.0586	6.3527	[2M+K]+	0.47658719992682597	3	0.6284	rp	701-44-0	69698	HMDB0004193	7025	C05842	7143.91	11989.2	6536.52	5137.58	17881.24	19714.39	17268.29	3545.0	881.91	3632.27	921.73	3280.96	990.12	1952.28	4319.86	4077.79	7967.34	8012.64	7574.17	ko00760,ko01100	0.359296	0.573046	1.30093	0.379545	insig	1.05828	0.02548	3.53421	1.82139	up	1.02638
MW0016358	T3_positive	Methyl decanoate	Others	Lactones	C11H22O2	390.3573	186.162	6.1142	[2M+NH4]+	1.0964948850755698	3	0.6272	rp	110-42-9	8050	HMDB0033848	-	-	11902.58	11848.34	11617.53	5657.63	5058.04	5156.68	9434.05	3849.04	23154.69	19973.28	23437.63	19574.05	16064.39	15190.69	18760.21	14484.41	25297.42	24998.34	24854.91	-	1.27585	0.0080644	0.748781	-0.417385	insig	1.13026	0.00144678	0.476274	-1.07014	down	1.20819
MW0053699	T3_positive	Glycerol 1,2-dioctacosanoate	GL	TG	C59H116O5	922.9062	904.8823	0.7445	[M+NH4]+	5.8319528510761	3	0.6235	rp	52363-45-8	19421331	HMDB0031010	-	-	1219.17	1405.41	1718.54	1180.53	2607.6	2032.54	2985.6	3272.95	1341.98	884.24	986.41	465.23	1151.86	1457.87	1576.89	654.81	1907.03	1992.49	1983.01	-	0.550005	0.329246	1.31637	0.396567	insig	0.81978	0.085092	1.50187	0.586755	insig	1.11448
MW0122915	T3_positive	Artobiloxanthoe	Flavonoids	Other Flavonoids	C25H22O7	457.1235	434.1366	0.6251	[M+Na]+	5.88113347483894	3	0.6226	rp	121748-25-2	10071572	HMDB0034021	-	-	709.28	878.75	224.12	266.6	561.99	573.03	831.96	849.77	5174.23	6138.9	6191.99	17.77	7491.07	1962.74	2797.67	2479.94	2227.72	2273.74	2136.39	-	0.339779	0.733189	0.840696	-0.250344	insig	0.390663	0.0780539	0.118631	-3.07545	insig	1.1827
MW0156553	T3_positive	Savinin	Lignans and Coumarins	Lignans	C20H16O6	397.0751	352.0947	2.8307	[M-H+2Na]+	13.509784020016001	3	0.6216	rp	493-95-8	5281867	-	-	-	62393.35	87050.77	78509.61	72937.51	65794.21	69860.98	65823.99	63493.1	23109.06	24063.78	22308.75	23847.88	36505.0	29212.84	37777.04	38865.11	50679.38	49745.31	49670.09	-	1.39564	0.00979776	1.52535	0.609139	insig	1.30014	0.00201756	3.22397	1.68884	up	1.28254
MW0127744	T3_positive	(+)-(1R,2R)-1,2-Diphenylethane-1,2-diol	Phenolic acids	Phenolic acids	C14H14O2	215.1046	214.0994	1.5203	[M+H]+	5.94949999999983	3	0.6213	rp	52340-78-0	853019	HMDB0012111	-	C16015	821.91	2340.22	4062.94	429.23	592.26	1170.68	226.91	550.93	938.71	1589.14	1527.92	626.61	2805.58	1417.76	3871.84	1128.23	1127.27	1062.71	1097.51	-	0.861188	0.173748	1.96981	0.978058	insig	0.207573	0.442559	1.6347	0.709028	insig	1.02748
MW0011129	T3_positive	(3alpha,5alpha,7alpha)-14-Methylergosta-9(11),24(28)-dien-3,7-diol	Alcohol and amines	Alcohols	C29H48O2	451.3603	428.3654	8.4905	[M+Na]+	5.99741343895093	3	0.6205	rp	138504-34-4	85623761	HMDB0041112	-	-	98.3	145.36	58.48	314.18	1131.38	1351.07	1332.97	1970.82	67.8	754.44	753.49	1564.67	4667.89	4286.94	4081.43	7507.09	359.3	455.5	482.28	-	1.2052	0.0077742	6.54163	2.70965	up	0.771067	0.129852	0.196255	-2.3492	insig	1.24988
ZINC15271292	T3_positive	Massoniresinol	Lignans and Coumarins	Lignans	C20H24O8	437.3726	392.1471	6.4321	[M-H+2Na]+	1.3547015381306002	3	0.6181	rp	96087-10-4	91885243	-	-	-	64431.56	70791.17	60208.52	69781.03	62013.61	55407.12	59755.09	53832.48	37722.29	39292.0	38385.15	55105.18	16093.55	25551.15	27143.65	20384.95	44229.16	45022.77	46056.87	-	1.3106	0.00898708	0.522996	-0.935127	insig	1.16072	0.00486936	1.55546	0.637337	insig	1.26654
MW0129649	T3_positive	1,2-di-O-sinapoyl-beta-D-glucose	Phenolic acids	Phenolic acids	C28H32O14	593.1925	592.1792	1.7482	[M+H]+	8.37576311702132	3	0.6169	rp	91095-79-3	5280665	-	-	C04275	17001.08	26834.37	28315.56	21398.16	2388.4	2234.93	1440.48	879.48	2041.5	947.42	322.7	263.04	227.12	648.43	279.34	1327.86	1799.78	2582.49	2633.75	-	0.263161	0.597522	0.694542	-0.525867	insig	1.24708	0.00277396	26.1701	4.70985	up	0.961876
MW0007500	T3_positive	Levosimendan	Benzene and substituted derivatives	Benzene and substituted derivatives	C14H12N6O	281.1106	280.1073	3.0694	[M+H]+	10.9311900824594	3	0.6153	rp	141505-33-1	3033825	HMDB0015058	-	-	10613.79	20029.42	17841.51	18560.72	19416.02	18158.41	14890.93	12280.23	21240.97	14830.22	24272.65	19935.43	35928.86	33825.69	30890.75	33983.46	15729.59	16373.65	17536.04	-	1.34105	0.00237053	1.67701	0.745887	insig	0.530058	0.294221	0.835153	-0.259888	insig	1.25082
MW0013716	T3_positive	Chimyl alcohol	GL	MG	C19H40O3	317.2876	316.2977	5.9356	[M+H]+	4.63311394753418	3	0.6139	rp	6145-69-3 | 53584-29-5	72733	-	24090	-	46009.24	46840.57	41191.86	39435.3	41664.53	42815.17	38486.88	35266.16	80659.87	81861.93	78652.23	76785.9	82811.2	89776.94	89450.78	83426.96	67543.29	67400.83	66596.01	-	1.18697	0.0263882	1.08651	0.119698	insig	1.29465	1.28813e-05	0.545594	-0.874101	insig	1.31221
MW0105671	T3_positive	H-Arg-Pro-OH	Amino acids and derivatives	Amino acids and derivatives	C11H21N5O3	313.2044	271.1644	6.1326	[M+CH3CN+H]+	18.7815893299614	3	0.6134	rp	2325-51-1	332964	-	23679	-	705.42	957.28	3587.57	3400.71	563.0	175.91	1821.68	1556.92	4314.55	4100.14	5200.95	3983.59	1479.9	2091.78	2204.34	754.97	3570.15	3569.78	3435.37	-	1.29744	0.000784987	0.371095	-1.43014	down	0.880889	0.0561451	0.491554	-1.02458	insig	0.592921
MW0049106	T3_positive	Cyclopamine	Alkaloids	Terpenoid alkaloids	C27H41NO2	456.2798	411.3137	5.3791	[M-H+2Na]+	7.56251778876959	3	0.613	rp	4449-51-8 | 11051-96-0	442972	-	68586	C10798	10659.77	11669.35	7538.69	4666.99	5930.34	5480.74	3738.62	9028.21	11160.86	5980.81	11625.08	9393.4	2996.67	3562.29	3957.03	5580.22	6379.7	6616.62	6507.82	-	1.30095	0.0160671	0.421807	-1.24535	down	0.261809	0.673027	0.904996	-0.144016	insig	0.763485
MEDL01845	T3_positive	Homodihydrocapsaicin	Alkaloids	Phenolamine	C19H31NO3	406.2067	321.2304	3.5452	[M+K+HCOOH]+	22.188981926489202	3	0.6125	rp	20279-06-5	3084336	HMDB0036330	-	-	100958.6	100762.76	100950.24	106174.21	89880.5	91855.17	88642.27	97246.47	549722.19	562048.75	550213.47	559797.79	359901.16	338529.33	354901.67	364513.5	260831.17	260076.5	262797.95	-	1.49333	1.19822e-06	0.638157	-0.648017	insig	1.31442	2.06619e-08	0.184017	-2.44209	down	1.32559
MW0151868	T3_positive	Isospinosin	Flavonoids	Flavones	C28H32O15	591.1789	608.1741	1.5804	[M+H-H2O]+	11.7922869227579	3	0.6119	rp	89701-83-7	11801844	-	-	C17837	22188.23	24389.97	26270.53	25582.66	5743.81	3658.66	6418.44	4930.18	9176.18	9149.11	8519.18	7492.96	5236.53	991.06	883.38	5611.94	16704.19	16797.79	16583.13	-	1.09316	0.0206143	0.370526	-1.43235	down	1.30258	6.60171e-05	2.86659	1.51934	up	0.713471
MEDN1022	T3_positive	5,6-Dimethylbenzimidazole	Alkaloids	Alkaloids	C9H10N2	164.1162	146.0844	2.0165	[M+NH4]+	6.5039999999783005	3	0.6112	rp	582-60-5	675	HMDB0003701	-	C03114	303.28	44.59	185.18	254.87	22.47	239.85	264.31	21.21	1127.28	909.12	249.46	723.45	30.63	18.02	402.26	72.45	537.79	508.53	542.41	ko00740,ko00860,ko01100,ko01240	1.17497	0.0362672	0.173914	-2.52356	down	0.952146	0.0537565	0.261827	-1.93331	insig	0.0853134
MW0013024	T3_positive	2-(14,15-Epoxyeicosatrienoyl) Glycerol	GL	MG	C23H38O5	509.1449	394.2719	5.6581	[M-2H+3K]+	1.60121518835	3	0.6097	rp	848667-56-1	53481916	HMDB0013651	-	-	4746.72	3804.7	4225.68	5677.11	43010.36	42118.28	39519.99	34816.64	530.03	293.98	901.24	409.09	834.8	614.24	375.11	233.31	13955.92	13894.21	13747.85	-	0.104558	0.92144	0.963979	-0.0529256	insig	1.26696	0.00103474	8.64633	3.11209	up	1.3113
MW0126354	T3_positive	Pyroxamide	Alcohol and amines	Amines	C13H19N3O3	266.14099999999996	265.1426	2.4434	[M+H]+	6.604000000010049	3	0.6094	rp	382180-17-8	4996	-	-	-	13326.49	8395.69	10919.67	5858.42	810.38	256.93	1030.0	925.46	1177.22	520.54	413.2	791.16	1352.11	1049.7	546.7	725.55	1240.02	1503.67	1551.97	-	0.489444	0.463354	1.26599	0.340268	insig	1.26894	0.0111608	13.2663	3.72969	up	0.357065
MEDL00356	T3_positive	Phe-Asp	Amino acids and derivatives	Amino acids and derivatives	C13H16N2O5	303.1062	280.1059	2.3141	[M+Na]+	22.2406564100197	3	0.6088	rp	22828-05-3	6992643	HMDB0028991	23739	-	43859.89	83089.03	58302.55	42899.44	110827.3	102491.69	80578.16	109587.68	41059.49	42357.9	58714.24	46245.69	48885.08	32559.3	34307.97	39901.91	47090.98	46740.29	47137.3	-	0.814444	0.184506	0.82629	-0.27528	insig	0.471678	0.383924	1.21114	0.276363	insig	1.27128
MEDL01956	T3_positive	Cajanol	Flavonoids	Isoflavones	C17H16O6	655.1665	316.0947	4.4812	[2M+Na]+	16.2848977827374	3	0.6081	rp	61020-70-0	442670	HMDB0033924	-	C10204	136257.52	146224.88	108994.23	95120.16	172703.48	147918.31	120385.11	153961.12	39034.08	52240.38	24081.19	44993.41	113378.19	95264.79	99326.06	96977.64	135440.5	135255.61	128956.84	-	1.37418	0.000282596	2.52541	1.33652	up	1.21162	0.00250441	3.03461	1.60151	up	1.16334
MW0105745	T3_positive	Arginylproline	Amino acids and derivatives	Amino acids and derivatives	C11H21N5O3	349.0898	271.1644	3.1591	[M-H+2K]+	1.1448790425561102	3	0.6075	rp	2418-69-1	151003	HMDB0028717	-	-	13410.1	13881.63	18455.36	19375.0	28258.63	23485.99	21658.31	27848.25	5145.28	7549.55	9227.79	10949.16	7219.18	4473.87	11243.54	9173.42	15444.6	15302.87	15938.88	-	0.0966049	0.923484	0.976826	-0.0338265	insig	1.101	0.0070746	1.98109	0.986297	insig	1.22028
MW0111330	T3_positive	Tridihexethyl	Benzene and substituted derivatives	Benzene and substituted derivatives	C21H36NO+	319.2841	318.2797	8.3635	[M+H]+	6.724750000017821	3	0.6072	rp	60-49-1	20299	HMDB0014648	-	C07861	477.74	21.33	100.21	536.43	716.12	849.58	1314.42	542.93	1634.8	979.6	1106.13	1901.42	11100.08	10814.76	11408.13	10841.0	2459.32	2445.31	2420.93	-	1.47531	2.14145e-07	7.85563	2.97373	up	0.991747	0.00722578	0.202014	-2.30748	insig	1.30752
MEDL01759	T3_positive	3,3',5-Trihydroxybibenzyl	Phenolic acids	Phenolic acids	C14H14O3	269.0655	230.0943	2.9298	[M+K]+	6.764000000032411	3	0.6065	rp	86630-23-1	21574990	HMDB0129921	-	-	7521.57	7268.37	8141.59	6205.94	174.6	1505.7	657.8	1541.58	268.08	760.18	483.95	530.73	534.68	433.43	648.49	751.26	2157.04	2099.84	2162.57	-	0.455731	0.534078	1.15905	0.212937	insig	1.28844	0.000251963	14.2625	3.83416	up	0.218443
MEDL00424	T3_positive	PAz-PC	GP	PC	C33H64NO10P	665.4216	665.4268	6.3723	[M+]+	0.049142141445351	3	0.6056	rp	117205-52-4	46907870	-	-	-	6727.24	5450.56	4387.62	5707.1	8360.51	11745.04	20266.61	7727.7	17339.12	24459.71	4623.45	30810.38	6514.11	26103.0	11135.05	11093.94	9893.75	8802.59	9674.14	-	0.309419	0.45986	0.710141	-0.493822	insig	0.923396	0.0914269	0.288382	-1.79395	insig	0.117486
MEDL02312	T3_positive	Nb-p-Coumaroyltryptamine	Tryptamines,Cholines,Pigments	Tryptamines	C19H18N2O2	405.1369	306.1368	2.4908	[M+Na+HCOOH]+	18.5532562508592	3	0.6053	rp	53905-12-7	5458878	HMDB0041518	-	-	22731.25	22032.47	19238.66	23667.93	27585.43	31680.71	32950.79	33528.17	10771.9	6524.81	14766.52	8714.7	4630.57	7410.73	7428.93	6211.92	25438.21	25983.29	26236.98	-	0.983972	0.117285	0.629805	-0.667023	insig	1.15574	0.00261998	2.14995	1.1043	up	1.30517
MEDP0438	T3_positive	N-Formylmethionine	Amino acids and derivatives	Amino acids and derivatives	C6H11NO3S	372.13300000000004	177.046	2.8307	[2M+NH4]+	14.9140569449457	3	0.6048	rp	4289-98-9	439750	HMDB0001015	-	C03145	20200.67	7343.78	24124.24	29808.05	37682.11	38248.77	41151.67	41522.13	91144.31	92075.63	87593.85	78288.33	72998.24	65689.54	73484.18	66845.48	63285.87	63661.96	63312.94	ko00270	1.33249	0.00510512	0.799243	-0.323294	insig	1.18118	6.22036e-05	0.233389	-2.09919	down	1.3091
MEDP1815	T3_positive	1-Furfurylpyrrole	Heterocyclic compounds	Heterocyclic compounds	C9H9NO	216.1585	147.0684	1.6003	[M+Na+HCOOH]+	13.959130925016401	3	0.6033	rp	1438-94-4	15037	HMDB0030204	-	-	4815.55	4104.54	12.84	4131.8	14393.94	14961.49	14805.16	14852.57	12352.8	12308.58	10207.82	11778.73	47.09	128.1	127.6	51.85	7050.87	6974.42	6886.24	-	1.48658	0.00017444	0.00760248	-7.03931	down	0.746151	0.00185913	0.280071	-1.83614	insig	1.31595
MW0156495	T3_positive	Saikosaponin BK1	Terpenoids	Triterpene Saponin	C48H78O17	909.4997	926.5239	8.7756	[M+H-H2O]+	14.4847632118481	3	0.5993	rp	110352-77-7	441945	-	-	C08976	21.89	244.97	583.44	621.52	852.54	1994.38	2063.28	4913.55	3213.55	1461.68	891.44	3260.52	368.78	1323.63	105.45	552.32	3170.97	2943.02	1747.13	-	1.07385	0.0690058	0.266243	-1.90918	down	0.957648	0.0525483	0.166737	-2.58435	insig	0.952235
MW0142739	T3_positive	3,6-Dimethoxyestra-1,3,5(10),6,8-pentaene-17beta-carboxylic acid methyl ester	Others	Lactones	C22H26O4	355.1857	354.1831	5.1596	[M+H]+	7.22650000000158	3	0.5984	rp	5836-81-7	250364	-	-	-	597.18	1247.69	4303.37	4491.2	3467.51	143.82	801.8	2977.57	1029.44	336.28	514.41	271.21	709.99	1446.86	4084.15	4361.32	2087.01	2108.36	1954.82	-	1.13225	0.103851	4.92824	2.30107	up	0.938563	0.125761	4.94549	2.30611	insig	0.409947
MEDP2093	T3_positive	4'-Hydroxyflavone	Flavonoids	Flavones	C15H10O3	239.0664	238.063	1.6003	[M+H]+	7.869717192434679	3	0.5984	rp	4143-63-9	229016	HMDB0141533	-	-	945020.28	934902.88	963425.67	939054.53	907738.21	1086744.37	915953.67	1133080.0	378798.49	386187.5	372713.04	368089.95	244413.62	259150.33	247607.89	242349.07	665720.26	666693.58	664996.71	-	1.49177	3.8649e-07	0.659801	-0.599897	insig	1.31409	6.64574e-09	2.51191	1.32878	up	1.32001
MW0013829	T3_positive	3,4-Dimethyl-5-pentyl-2-furanpropanoic acid	Organic acids	Organic acids	C14H22O3	494.3654	238.1569	5.8373	[2M+NH4]+	14.279997773299101	3	0.5981	rp	116627-39-5	23425504	HMDB0112083	-	-	5515.71	5725.68	8482.7	5253.65	2578.85	583.45	4600.12	205.62	6510.31	2325.31	8848.12	8375.11	2722.65	7927.6	2676.41	1219.47	3440.28	3307.34	2482.98	-	0.746032	0.21785	0.558203	-0.841138	insig	0.0926389	0.878131	0.958513	-0.0611305	insig	0.589422
MEDL00831	T3_positive	Quetiapine	Benzene and substituted derivatives	Benzene and substituted derivatives	C21H25N3O2S	430.1864	383.1667	2.2743	[M+HCOO+2H]+	19.1787073596473	3	0.598	rp	111974-69-7	5002	HMDB0005021	-	C07397	16765.43	15795.07	22101.56	31917.13	12257.8	24768.03	24826.94	18058.96	16694.64	24323.36	12436.91	17177.11	16465.63	5386.01	5346.46	6146.11	21064.45	20425.51	20224.64	-	1.12718	0.0443225	0.472083	-1.08289	down	0.45881	0.408707	1.22578	0.293698	insig	1.03114
MW0008211	T3_positive	N-(3-hydroxyphenyl)-Arachidonoyl amide	Benzene and substituted derivatives	Benzene and substituted derivatives	C26H37NO2	360.274	395.2824	6.0946	[M+H-2H2O]+	17.2094412150159	3	0.5973	rp	183718-75-4	9930597	-	45072	-	18858.92	19636.7	18282.93	13738.57	13052.6	14733.98	14859.23	13940.68	21858.99	22957.95	27587.43	22192.12	31182.83	33945.53	32825.34	34768.53	24549.48	24618.86	23862.06	-	1.38274	0.00183583	1.40304	0.488551	insig	1.02773	0.018561	0.745452	-0.423813	insig	1.31932
MEDP1217	T3_positive	3-Methyl-4-pentenoic acid	Organic acids	Organic acids	C6H10O2	156.1008	114.0681	1.8375	[M+CH3CN+H]+	5.073778725019911	3	0.5972	rp	1879-03-4	3456032	-	4637	-	4830.06	5120.22	4882.54	4962.41	1202.84	1732.1	1307.42	1017.28	16073.14	15285.01	16598.26	14930.82	11004.71	12700.94	10517.91	10935.03	10578.56	10469.02	10591.07	-	1.4156	0.000456004	0.718088	-0.477767	insig	1.31251	6.54051e-05	0.314773	-1.66761	down	1.3155
MW0111046	T3_positive	N-(2-Hydroxyethyl)heptadecanamide	Alcohol and amines	Amines	C19H39NO2	358.2581	313.2981	6.983	[M-H+2Na]+	19.3092840400766	3	0.5955	rp	53832-59-0	14455158	-	3717	-	104.65	179.34	279.77	208.9	581.77	536.21	823.81	1019.56	5581.12	5766.9	5768.57	4694.99	3502.05	3042.77	3775.47	5960.5	2084.66	1474.86	2154.19	-	0.974807	0.119733	0.746429	-0.421924	insig	1.29888	0.000202997	0.0354243	-4.81912	down	1.2706
MW0145596	T3_positive	Arg-Ile	Amino acids and derivatives	Amino acids and derivatives	C12H25N5O3	310.1925	287.1957	3.8231	[M+Na]+	10.0566431974869	3	0.5955	rp	62632-70-6	7009553	HMDB0028712	23721	-	29641.25	22225.2	27767.93	32137.72	29935.56	31987.66	26711.65	33090.28	11423.77	8772.6	7677.91	8921.43	19893.03	14602.35	19988.41	7873.5	17590.59	19544.07	18300.01	-	0.953847	0.10863	1.69469	0.761021	insig	1.27535	0.00136371	3.03764	1.60295	up	1.06026
MEDP2107	T3_positive	3,4'-Dihydroxyflavonoid	Benzene and substituted derivatives	Benzene and substituted derivatives	C15H10O4	254.0655	254.0579	2.3141	[M+]+	21.6888617725175	3	0.5954	rp	14919-49-4	688715	-	-	-	31916.3	30987.12	32396.44	30433.91	37282.13	37386.98	37244.62	30684.91	15528.93	17578.58	14541.15	15499.6	10620.44	8878.21	9033.59	4091.49	24454.15	24243.18	24392.79	-	1.2058	0.00702923	0.516621	-0.952821	insig	1.30049	3.06762e-06	1.99109	0.993557	insig	1.25206
MEDL02038	T3_positive	Baicalein	Flavonoids	Flavones	C15H10O5	558.1459	270.0528	2.5329	[2M+NH4]+	10.630540311281	3	0.5953	rp	491-67-8	5281605	HMDB0031991	-	C10023	83952.1	90089.91	103258.2	105669.89	28994.18	28875.21	32525.43	30403.58	47957.64	44844.82	45944.11	48549.26	36864.28	32952.63	46273.45	37036.55	56406.71	56071.53	55687.38	-	1.13628	0.0513031	0.817567	-0.290591	insig	1.28989	0.00214141	2.04473	1.03191	up	1.03132
MW0146965	T3_positive	Calafatimine	Lignans and Coumarins	Lignans	C38H40N2O7	654.3041	636.2836	8.2118	[M+NH4]+	24.813611206012002	3	0.5946	rp	77793-42-1	442184	-	-	C09369	594.89	850.46	677.56	677.54	3258.1	2651.25	3570.58	4107.11	10475.9	10030.92	8387.92	7266.26	7347.8	3703.45	8838.43	8636.92	5004.91	4784.99	4677.73	-	0.69076	0.231271	0.788878	-0.342127	insig	1.30685	0.00145292	0.0774439	-3.6907	down	1.04374
MW0121776	T3_positive	6-Ethylmercaptopurine	Heterocyclic compounds	Heterocyclic compounds	C7H8N4S	181.049	180.047	2.6524	[M+H]+	7.58250000004068	3	0.5922	rp	5417-84-5	94971	-	-	-	4511.12	4613.17	6197.03	5928.6	9385.61	9198.48	10274.09	8108.16	1261.83	1871.15	3801.59	3363.35	4164.92	5857.41	4371.32	4273.73	5612.24	5769.84	5630.53	-	1.0741	0.0322776	1.81273	0.858166	insig	1.01467	0.0121407	2.06352	1.0451	up	1.25931
MW0002642	T3_positive	2-Amino-4-(3,4-dimethoxyphenyl)thiophene-3-carbonitrile	Benzene and substituted derivatives	Benzene and substituted derivatives	C13H12N2O2S	299.0317	260.0619	0.6251	[M+K]+	7.62899999998012	3	0.5914	rp	884497-31-8	3855541	-	-	-	216.72	627.21	697.26	1032.38	228.33	648.97	329.34	943.08	4646.3	636.65	3647.38	1289.54	2124.56	1974.35	868.22	1637.07	475.23	684.38	764.71	-	0.25331	0.419936	0.646212	-0.629921	insig	0.870426	0.136687	0.25182	-1.98953	insig	1.05319
MW0137662	T3_positive	Cinanserin	Heterocyclic compounds	Heterocyclic compounds	C20H24N2OS	379.1346	340.1609	1.9173	[M+K]+	7.664500000004179	3	0.5908	rp	1166-34-3 | 33464-86-7	5475158	-	-	-	21016.76	19763.62	16851.93	12786.88	8619.26	5510.32	4521.39	3398.55	26183.38	20614.88	23333.94	21822.78	3185.69	6365.75	4667.48	2362.29	11442.62	12028.5	11956.84	-	1.43498	2.82335e-05	0.180319	-2.47138	down	0.899204	0.0553616	0.765801	-0.384959	insig	0.505751
MEDL02309	T3_positive	Inosinic acid	Nucleotides and derivatives	Nucleotides and derivatives	C10H13N4O8P	348.1993	348.0471	2.9698	[M+]+	5.06569108750909	3	0.5907	rp	131-99-7 | 30918-54-8 | 25249-22-3	135398640	HMDB0000175	-	C00130	953.83	1060.42	1086.71	426.86	812.2	1407.96	1548.24	1610.33	52533.82	39936.03	47056.47	39287.51	17926.05	27103.51	11439.85	17636.87	9805.21	9955.43	9013.12	ko00230,ko01100,ko01110,ko01232,ko01240	1.33954	0.00114676	0.414433	-1.27079	down	1.30116	0.000785486	0.019729	-5.66354	down	1.29522
MW0000181	T3_positive	Chelidonine	Alkaloids	Isoquinoline alkaloids	C20H19NO5	724.3007	353.1263	4.7002	[2M+NH4]+	24.597619604179503	3	0.5901	rp	476-32-4	197810	-	43935	C12242	45945.54	30077.32	32062.71	35111.89	21631.47	28185.39	28655.4	28164.06	35943.13	37889.72	36095.71	39763.58	11820.47	12663.71	17231.34	18865.91	27183.65	26331.99	25221.41	-	1.43249	0.000161528	0.404707	-1.30505	down	0.312444	0.683281	0.956613	-0.0639926	insig	1.15635
MW0137498	T3_positive	Benzyl cinnamate	Benzene and substituted derivatives	Benzene and substituted derivatives	C16H14O2	203.0807	238.0994	2.1172	[M+H-2H2O]+	10.5665579224734	3	0.59	rp	103-41-3 | 8014-16-2 | 78277-23-3	5273469	HMDB0040286	94811	-	8561.4	3602.91	4355.2	5850.22	18673.82	20371.38	20328.02	19763.66	11385.32	13476.1	16595.04	15062.89	8088.49	10478.02	8757.82	9454.86	12818.47	12887.06	12318.02	-	1.30624	0.014287	0.650736	-0.619855	insig	1.16944	0.00156587	0.395789	-1.3372	down	1.30436
MEDL02258	T3_positive	Nordihydrocapsaicin	Alkaloids	Phenolamine	C17H27NO3	378.1748	293.1991	2.2146	[M+K+HCOOH]+	18.4634348299539	3	0.5894	rp	28789-35-7	168836	HMDB0036328	-	C20216	19155.68	1846.04	9606.46	9132.21	6016.76	5761.84	5713.91	4785.91	98509.75	52208.74	93646.21	54893.59	34569.99	76066.15	117690.15	80927.44	50117.42	46411.83	48168.79	-	0.028228	0.909561	1.0334	0.0473998	insig	1.14365	0.0102245	0.132796	-2.91271	down	1.28722
MW0015354	T3_positive	8-Mercapto-p-menthan-3-one	Others	Ketone compounds	C10H18OS	187.1173	186.1078	3.5251	[M+H]+	7.90999999999542	3	0.5867	rp	38462-22-5	61982	HMDB0037385	-	-	6059.1	5282.02	5827.59	7169.61	2928.87	4517.28	1896.59	2610.12	6005.67	5746.92	5868.77	2955.24	2892.04	5811.31	3745.41	4788.75	6636.19	6278.98	6436.75	-	0.439347	0.422069	0.837724	-0.255453	insig	0.538026	0.313627	1.18282	0.242225	insig	0.734882
MW0155750	T3_positive	Primulasaponin	Terpenoids	Triterpene Saponin	C54H88O23	1105.5801	1104.5716	5.0591	[M+H]+	1.4126162356813001	3	0.5845	rp	65312-86-9	49787015	-	-	C08970	233423.75	215414.13	230499.22	203157.41	292345.06	272549.98	320325.03	289250.2	501711.16	467855.99	419214.08	456208.73	314272.63	344617.61	351274.43	322636.65	355801.08	355386.98	346801.9	-	1.41892	0.00169847	0.722389	-0.469151	insig	1.29701	0.000198875	0.478319	-1.06395	down	1.02659
MEDP1157	T3_positive	3-Methylindole	Alkaloids	Plumerane	C9H9N	301.1148	131.0735	1.4203	[2M+K]+	11.323363747521901	3	0.5827	rp	83-34-1	6736	HMDB0000466	5453	C08313	109322.13	116527.86	114872.64	24985.54	148505.05	265317.05	197436.35	212960.46	288016.39	283987.54	177680.09	209549.14	40348.93	201784.0	130693.72	96931.35	158519.49	159595.17	151095.69	ko00380	1.03942	0.0319884	0.489722	-1.02996	down	0.986476	0.00624217	0.381251	-1.39119	insig	0.818552
MW0121400	T3_positive	5-cyanofuran-2-carboxylic Acid	Organic acids	Organic acids	C6H3NO3	138.0153	137.0113	0.7647	[M+H]+	8.23249999996278	3	0.5813	rp	212197-74-5	10855516	-	-	-	3995.19	2276.22	4656.89	240.3	2680.4	4789.68	828.17	4103.76	358.95	1292.61	54.39	349.9	1111.01	473.49	98.62	242.43	2881.91	2663.71	2789.16	-	0.0660376	0.92894	0.93662	-0.0944644	insig	0.796923	0.100929	5.43259	2.44164	insig	1.04739
MW0114502	T3_positive	Galacturonic acid	Organic acids	Organic acids	C6H10O7	464.2729	194.0427	6.7074	[M+H-2H2O]+	22.4047987940647	3	0.5803	rp	14982-50-4	84740	HMDB0002545	6713	C08348	43713.66	52856.31	48849.08	59889.77	51921.48	51775.61	52529.45	41220.81	5663.29	2718.89	4176.07	4375.6	7609.6	9915.56	18969.1	5762.93	23886.2	23836.34	24261.4	-	1.13529	0.117322	2.49543	1.31929	up	1.29819	0.000627701	12.1242	3.59981	up	1.23547
MW0054831	T3_positive	Methyl 2-octynoate	FA	Others	C9H14O2	221.0613	154.0994	0.7045	[M-2H+3Na]+	20.6716066399792	3	0.5785	rp	111-12-6	8092	HMDB0031302	-	-	144955.66	134547.13	140885.53	138790.26	132659.07	133318.31	121299.14	127458.9	520.67	451.64	2950.52	18031.16	1946.82	403.14	325.34	26432.58	71178.94	70967.88	71007.84	-	0.0680508	0.824384	1.32586	0.406927	insig	1.17838	3.18463e-06	25.4705	4.67075	up	1.1549
MEDN0636	T3_positive	Ginkgolic acid	Phenolic acids	Phenolic acids	C22H34O3	346.259	346.2508	5.5983	[M+]+	15.792607037497001	3	0.5783	rp	22910-60-7	5281858	HMDB0033897	-	-	17587.72	20024.99	22530.11	21854.85	18315.99	13402.16	19697.32	20480.28	27052.06	25922.84	25146.93	25622.41	41828.4	40986.52	41417.27	40085.03	31054.62	30346.22	31109.87	-	1.49315	1.65341e-07	1.58387	0.663452	insig	1.13003	0.0112349	0.790383	-0.339376	insig	1.27689
MEDL02106	T3_positive	Hesperetin	Flavonoids	Flavanones	C16H14O6	347.0763	302.079	4.7588	[M-H+2Na]+	24.703727062558304	3	0.5765	rp	520-33-2	72281	HMDB0005782	-	C01709	23429.08	24750.59	28010.5	17866.21	55427.13	43176.19	40130.87	40017.74	21290.3	13825.32	25339.17	27478.79	13979.56	25938.54	14714.25	20610.67	33120.11	34259.88	34128.98	ko00941	0.431439	0.469553	0.85568	-0.224856	insig	0.254183	0.693191	1.06963	0.0971116	insig	1.20787
MW0006905	T3_positive	Dipivefrin	Phenolic acids	Phenolic acids	C19H29NO5	369.2372	351.2046	4.1402	[M+NH4]+	8.56699999999933	3	0.5758	rp	52365-63-6	3105	HMDB0014592	-	C06963	5721.9	6074.62	2903.58	3939.75	2536.27	4776.17	4973.89	434.71	7312.19	2587.66	4897.02	3657.22	10668.61	10059.44	5086.14	11753.09	6025.35	5212.98	5703.11	-	1.07632	0.0419352	2.03572	1.02554	up	0.0752535	0.971942	1.01007	0.0144497	insig	0.905378
MW0148125	T3_positive	(r)-3-Aminoazepan-2-one	Organic acids	Organic acids	C6H12N2O	295.1537	128.095	5.7975	[2M+K]+	2.05560646747927	3	0.5755	rp	28957-33-7	439823	-	-	C05328	58775.73	62183.52	58931.16	59359.99	76405.03	82179.51	79366.75	76657.15	127799.4	139127.17	127532.93	123553.46	98879.49	96962.66	90358.07	103337.09	101254.43	101834.34	100775.09	-	1.42621	0.000366932	0.751984	-0.411227	insig	1.30927	0.000130512	0.461862	-1.11447	down	1.24153
MW0002264	T3_positive	2,4-Dihydroxy-3,6-dimethylbenzoic acid	Benzene and substituted derivatives	Benzene and substituted derivatives	C9H10O4	182.0549	182.0579	0.7045	[M+]+	11.8163500275159	3	0.5754	rp	4707-46-4	736228	-	43818	-	24096.02	16622.55	6226.11	14128.48	806.88	10347.36	6286.21	16607.76	1425.89	519.07	2069.71	1871.54	1763.51	1935.68	2513.18	288.92	8802.89	8499.74	8118.94	-	0.0405298	0.802491	1.1045	0.143387	insig	1.20017	0.0326106	10.3756	3.37513	up	0.775789
MW0011513	T3_positive	(E)-2-Methylglutaconic acid	Organic acids	Organic acids	C6H8O4	659.206	144.0423	2.6125	[2M+K]+	13.2627170962149	3	0.5733	rp	53358-21-7	6368126	HMDB0002266	6584	-	8090.97	3321.99	1653.78	2923.44	10361.5	6713.49	5171.99	4722.46	9960.39	8549.47	4270.58	2738.58	10435.37	13352.55	13008.17	25877.18	8318.97	7918.78	7537.59	-	1.1066	0.068495	2.45594	1.29628	up	0.556331	0.325773	0.626599	-0.674387	insig	1.04747
MEDL01808	T3_positive	Isomucronulatol	Flavonoids	Isoflavones	C17H18O5	605.2512	302.1154	3.1689999999999996	[2M+H]+	22.825355939583602	3	0.5701	rp	64474-51-7	602152	HMDB0033189	-	-	2291.31	3302.61	1694.39	2348.55	4345.01	1407.76	1059.78	664.51	4985.41	3362.18	3346.84	8589.73	11151.39	14446.52	22162.13	15500.29	5048.9	5124.08	4067.07	-	1.31711	0.0111867	3.11871	1.64095	up	0.967381	0.117181	0.475093	-1.07372	insig	1.21575
MW0006909	T3_positive	Dithianon	Benzene and substituted derivatives	Benzene and substituted derivatives	C14H4N2O2S2	296.9827	295.9714	0.7445	[M+H]+	8.953000000104788	3	0.5696	rp	3347-22-6	18771	HMDB0031780	-	C18574	4404.41	38.92	9431.69	7386.78	11465.87	7176.83	12342.64	10808.0	1801.2	1622.15	2929.96	1082.7	2065.36	2406.74	1355.22	2087.73	3998.32	3767.25	3867.62	-	0.262415	0.800062	1.06442	0.0900698	insig	0.0274208	0.188325	2.8593	1.51566	insig	1.28629
MEDP1614	T3_positive	Isopentenyl pyrophosphate	Organic acids	Organic acids	C5H12O7P2	284.9717	246.0058	0.6844	[M+K]+	22.7943636674866	3	0.5687	rp	358-71-4	1195	HMDB0001347	6181	C00129	60781.77	74861.77	68941.85	63700.63	61657.02	47350.78	24034.6	46352.22	14498.98	15449.5	18052.05	16057.78	11590.31	12839.19	374.4	9706.48	12247.48	18489.26	18016.2	ko00900,ko01100,ko01110	0.743042	0.0753687	0.538734	-0.892355	insig	1.30653	0.00027686	4.18815	2.06631	up	0.945395
MW0161667	T3_positive	N-Caffeoyl serotonin	Alcohol and amines	Amines	C19H18N2O4	377.0861	338.1267	1.2809	[M+K]+	9.143000000051419	3	0.5665	rp	928765-97-3	16659826	-	-	-	5826.92	13174.77	14669.6	4881.02	7793.38	7821.18	5878.99	8401.09	19071.02	26079.51	20370.25	23937.67	14266.35	213.4	20425.81	33754.56	14207.44	13638.96	13406.41	-	0.573205	0.514775	0.767508	-0.381745	insig	1.05145	0.00744221	0.430952	-1.2144	down	0.0421157
MEDL00352	T3_positive	Glu-Val	Amino acids and derivatives	Amino acids and derivatives	C10H18N2O5	510.2835	246.1216	6.055	[2M+NH4]+	17.3246556882425	3	0.565	rp	5879-06-1	6992567	HMDB0028832	-	-	24154.12	21433.05	20502.18	24990.34	59362.5	35290.5	41792.35	41813.18	102497.58	101200.01	91336.15	97803.56	33853.83	45292.06	51500.21	44134.41	42011.8	41583.35	40523.36	-	1.44705	4.24736e-05	0.444918	-1.16839	down	1.30951	8.54983e-06	0.231851	-2.10873	down	0.046648
MADP0508	T3_positive	Imidazolepropionic acid	Heterocyclic compounds	Heterocyclic compounds	C6H8N2O2	123.0538	140.0586	0.8635	[M+H-H2O]+	3.3135081675439397	3	0.5606	rp	1074-59-5	70630	HMDB0002271	6585	C20522	43122.07	49843.57	45026.85	41801.74	5507.02	3789.37	29294.87	22351.9	24836.91	15266.71	54484.24	43936.75	62134.91	67814.6	62107.51	32651.49	37314.19	36924.52	33828.48	ko00340	0.847411	0.121851	1.62216	0.697912	insig	0.610405	0.332863	1.29792	0.376204	insig	1.02956
MW0103705	T3_positive	Uridine diphosphate-N-acetylgalactosamine	Nucleotides and derivatives	Nucleotides and derivatives	C17H27N3O17P2	1237.1854	607.0816	5.439	[2M+Na]+	22.9397661286557	3	0.5601	rp	7277-98-7	1167	HMDB0000304	-	-	286213.68	310213.67	277202.46	292310.54	289722.1	343454.59	366525.34	391136.87	283299.15	167068.5	267466.04	237269.05	129578.78	120411.28	122062.8	111874.92	286249.46	276868.69	280169.29	-	1.36716	0.0184807	0.506676	-0.980864	insig	0.781099	0.130752	1.22075	0.287766	insig	1.3093
MEDN1172	T3_positive	Sphinganine 1-phosphate	Lipids	Sphingolipids	C18H40NO5P	364.2683	381.2644	2.9784	[M+H-H2O]+	12.5236815649998	3	0.5595	rp	19794-97-9	644260	HMDB0001383	3512	C01120	2421.31	4497.1	2703.68	3416.17	6155.66	8747.01	8421.84	4609.98	4290.06	4396.3	2944.97	2012.3	14597.22	16931.62	12025.94	15810.87	6365.96	6036.64	6104.19	ko00600,ko01100	1.42779	0.000323482	4.35116	2.1214	up	0.0599429	0.843982	0.95563	-0.0654762	insig	1.17456
MW0130878	T3_positive	2'-Methoxyformonetin	Others	Ketone compounds	C17H14O5	298.0916	298.0841	4.1602	[M+]+	15.846973929995999	3	0.5588	rp	1891-01-6	5781145	-	43619	-	14560.22	13085.89	62371.83	52293.92	58290.48	47154.97	39728.49	55495.2	82617.8	94089.57	79210.35	73389.65	36941.08	43073.73	34230.26	41064.42	47375.85	48084.27	49924.94	-	1.45878	0.000647286	0.471625	-1.08429	down	0.95067	0.0289614	0.432155	-1.21038	insig	0.941776
MEDL01763	T3_positive	Pinosylvin methyl ether	Others	Stilbene	C15H14O2	295.10200000000003	226.0994	3.5251	[M+Na+HCOOH]+	19.007019392489603	3	0.5489999999999999	rp	35302-70-6 | 5150-38-9 | 143207-76-5	5281719	HMDB0130984	-	-	242626.32	265120.69	240890.54	464078.72	131873.51	13874.31	94725.0	125233.9	184318.45	191449.25	188364.66	184062.6	161323.61	173543.82	191608.32	91055.99	185702.22	185288.93	185059.32	-	0.735258	0.234417	0.825362	-0.276901	insig	0.991757	0.120203	1.62086	0.696756	insig	0.652936
MEDN0083	T3_positive	Syringic acid	Phenolic acids	Phenolic acids	C9H10O5	199.0573	198.0528	2.9498	[M+H]+	10.441249999999501	3	0.5466	rp	530-57-4	10742	HMDB0002085	2256	C10833	4010.15	888.91	4354.01	3794.59	145.96	3025.79	1753.16	1743.62	195.01	658.32	840.78	702.14	1011.13	1028.37	942.85	627.5	1383.33	1350.26	1396.09	-	0.775446	0.129107	1.50646	0.59116	insig	1.05365	0.0425484	5.44503	2.44494	up	0.153158
MW0122464	T3_positive	7H-Pyrrolo[3,2-f]quinazoline-1,3-diamine	Benzene and substituted derivatives	Benzene and substituted derivatives	C10H9N5	200.0905	199.0858	2.8903	[M+H]+	10.5117500000063	3	0.5456	rp	65795-37-1	334409	-	-	-	28371.69	26946.65	24561.81	25914.32	42490.02	26317.46	24311.67	21844.04	17498.79	15142.5	15856.18	18713.15	13122.19	11997.14	13190.61	10941.95	14984.21	14264.77	13102.74	-	1.33507	0.00505422	0.732799	-0.44851	insig	1.25701	0.000148423	1.57407	0.654503	insig	1.2052
MW0116074	T3_positive	5-(Hydroxymethyl)-2(5H)-furanone	Others	Ketone compounds	C5H6O3	158.9955	114.0317	0.6251	[M-H+2Na]+	19.5829760500033	3	0.5417	rp	10374-60-4	144863	-	265050	-	38196.21	25646.36	32867.31	29501.92	29229.01	34850.03	36815.69	38277.57	119080.93	132386.75	127593.61	110006.42	116156.63	108160.98	109803.5	110809.25	82403.1	82357.0	81818.62	-	0.98165	0.107139	0.909752	-0.136455	insig	1.29653	3.0456e-05	0.258066	-1.95419	down	1.31609
MW0006809	T3_positive	Diethyl 2-(((2-hydroxyphenyl)amino)methylene)malonate	Benzene and substituted derivatives	Benzene and substituted derivatives	C14H17NO5	297.1494	279.1107	2.5329	[M+NH4]+	10.8182499999998	3	0.5411	rp	100719-20-8	1570602	-	-	-	436.36	1128.24	467.63	688.7	772.06	774.07	668.61	579.35	2042.01	3118.76	4319.5	2622.55	397.53	682.35	1292.83	1974.36	2384.01	2522.62	2679.66	-	1.16263	0.0200742	0.359178	-1.47723	down	1.20849	0.012463	0.224818	-2.15317	down	0.395369
MW0112166	T3_positive	Paeonol	Phenolic acids	Phenolic acids	C9H10O3	333.1098	166.063	1.2311	[2M+H]+	15.995183697583599	3	0.5381	rp	552-41-0	11092	-	-	-	15354.86	16915.96	11547.36	8757.88	36924.62	36767.99	22217.32	29970.31	15021.28	8978.95	13447.3	30342.67	15260.76	787.49	4860.12	2493.41	26768.97	24813.5	25119.86	-	1.00538	0.103597	0.345209	-1.53446	down	0.328845	0.489825	0.77557	-0.366671	insig	1.08319
MW0013179	T3_positive	2,9-Bis(3-methyl-2E-pentenoyl)-2b,9a-dihydroxy-4Z,10(14)-oplopadien-3-one	Others	Lactones	C27H38O5	481.2262	442.2719	8.7658	[M+K]+	11.1346765641921	3	0.5365	rp	237407-03-3	131751520	HMDB0034065	-	-	1672.16	1163.99	1290.99	351.54	1561.05	1546.86	291.41	1665.52	2611.38	3582.86	5346.39	5767.99	4555.15	3586.1	4535.24	3617.08	993.25	1017.99	1186.41	-	0.0574962	0.765174	0.941356	-0.087188	insig	1.09589	0.016971	0.258754	-1.95035	down	1.04888
MW0108865	T3_positive	N-Nitrosoproline	Amino acids and derivatives	Amino acids and derivatives	C5H8N2O3	162.0837	144.0535	1.3404	[M+NH4]+	11.230499999967899	3	0.5352	rp	7519-36-0	24141	HMDB0041946	-	C19485	2378.41	2488.36	2730.48	4037.7	5092.65	2473.58	4927.5	2805.82	3343.67	546.59	1228.23	1392.24	1191.39	990.73	1435.01	739.71	1986.5	2147.4	2113.23	-	0.344649	0.441682	0.669178	-0.579537	insig	0.820275	0.131005	1.78704	0.837574	insig	1.2028
MW0148965	T3_positive	Epothilone D	Others	Ketone compounds	C27H41NO5S	492.2794	491.2705	5.2001	[M+H]+	11.2857622667946	3	0.5344	rp	189453-10-9	447865	-	-	-	4132.76	1033.65	1419.45	640.37	651.22	2110.8	2080.89	1095.22	37456.88	57448.35	41594.09	36111.91	2055.78	4129.16	3175.0	4291.88	2019.57	2030.66	1761.73	-	1.47338	0.00368772	0.07909	-3.66036	down	1.26175	0.00300236	0.0418642	-4.57814	down	0.98922
MW0063313	T3_positive	Reciniferatoxin	Terpenoids	Ditepenoids	C37H40O9	692.2915	628.2672	4.6231	[M+CH3CN+Na]+	17.7274907511483	3	0.5328	rp	57444-62-9	5702546	-	-	-	7315.8	693.6	1880.47	1491.77	2176.96	2244.08	1941.72	2531.53	7586.53	13961.53	5091.75	4550.73	11113.48	4591.3	12212.09	14599.69	11545.66	11635.76	11830.14	-	0.521897	0.387512	1.36312	0.446916	insig	0.906884	0.114893	0.364907	-1.4544	insig	1.2168
MW0152050	T3_positive	Kuraridinol	Flavonoids	Other Flavonoids	C26H32O7	533.123	456.2148	7.0207	[M-H+2K]+	21.509319789314198	3	0.5301	rp	52482-98-1	5318880	-	-	C17445	61915.72	56516.01	77202.01	55224.71	68814.47	79098.09	55117.59	53542.37	2997.39	3423.71	3603.75	4456.96	7646.53	12504.36	4467.56	12272.94	32758.41	30678.21	31151.91	-	1.21433	0.0613586	2.54743	1.34904	up	1.30865	0.00129605	17.3223	4.11456	up	1.26501
MW0108445	T3_positive	N-(4-Hydroxycinnamoyl)tyrosine	Amino acids and derivatives	Amino acids and derivatives	C18H17NO5	350.1005	327.1107	2.2345	[M+Na]+	11.6817500000366	3	0.5288	rp	77201-66-2	24891365	HMDB0039502	-	-	3628.07	8595.15	9604.58	4690.15	1221.86	2358.34	2471.63	2735.24	589.15	1962.88	2076.5	1140.67	1269.3	674.43	2022.3	835.14	4036.16	4224.72	4344.39	-	0.253745	0.621015	0.832207	-0.264985	insig	1.13225	0.0342177	4.59647	2.20053	up	0.872302
MW0154876	T3_positive	Pancratistatin	Alkaloids	Alkaloids	C14H15NO8	326.0916	325.0798	0.6054	[M+H]+	11.9165000000976	3	0.5256	rp	96203-70-2	441597	-	-	C08535	125.1	2521.79	1696.82	446.94	2748.45	3079.91	243.75	1542.68	4029.48	1783.26	3201.65	2724.13	818.95	830.14	1662.82	843.04	2002.87	1866.7	1981.11	-	1.30297	0.0197239	0.353959	-1.49835	down	0.823224	0.0554691	0.408114	-1.29296	insig	0.260769
MW0001545	T3_positive	Dibutylone	Benzene and substituted derivatives	Benzene and substituted derivatives	C13H17NO3	274.0752	235.1208	2.5926	[M+K]+	12.108749999981699	3	0.5229	rp	802286-83-5	71308182	-	96733	-	12340.78	10700.57	12551.08	9198.83	7110.95	7563.15	6817.22	8113.28	834.32	759.48	6626.42	2960.26	10442.69	8555.43	10594.33	9882.11	6389.84	6880.81	6934.82	-	1.185	0.0101473	3.53067	1.81994	up	1.06198	0.0036604	4.0062	2.00224	up	1.1732
MW0111608	T3_positive	1-(2-Methoxyethoxy)-2-methyl-2-propanol	Alcohol and amines	Alcohols	C7H16O3	187.0691	148.1099	0.6251	[M+K]+	12.361250000054701	3	0.5195	rp	211321-90-3	3485713	-	-	-	860.62	528.72	1340.9	959.94	408.52	160.3	2585.8	683.95	4058.53	12595.6	12081.15	12416.39	10795.75	6290.13	13464.19	10505.86	4265.71	3994.66	4319.3	-	0.107756	0.992857	0.997673	-0.00336036	insig	1.24113	0.0200588	0.0896727	-3.47919	down	1.17672
MW0112727	T3_positive	3,5-Dihydroxyphenyl 1-O-(6-O-galloyl-beta-D-glucopyranoside)	Benzene and substituted derivatives	Benzene and substituted derivatives	C19H20O12	463.0919	440.0955	0.8535	[M+Na]+	12.5509826154135	3	0.5169	rp	94356-21-5	131752603	HMDB0039307	-	-	49617.32	34898.31	40103.28	33443.42	29328.1	11678.46	34495.0	46034.53	2976.17	5785.03	5260.92	4246.32	13867.56	992.05	16076.19	5040.73	2108.65	3670.19	4098.74	-	0.244868	0.305366	1.96933	0.977703	insig	1.29011	0.00201216	8.65221	3.11307	up	0.885034
MW0112185	T3_positive	2-Keto-L-gulonic acid	Organic acids	Organic acids	C6H10O7	406.1121	194.0427	4.5807	[2M+NH4]+	22.776520797264	3	0.5124	rp	526-98-7 | 342385-52-8	102424	HMDB0011732	-	-	123397.31	121508.99	124169.09	123742.26	61672.43	70223.77	64541.02	66813.23	45032.87	50771.15	51972.55	49556.96	41614.81	41121.5	41140.05	38272.25	61344.48	62645.06	61231.82	-	1.3624	0.00497131	0.821698	-0.283319	insig	1.3097	1.95349e-06	2.49738	1.32042	up	1.30834
MW0106721	T3_positive	Fosfomycin	Organic acids	Organic acids	C3H7O4P	139.0019	138.0082	0.9126	[M+H]+	12.989500000060199	3	0.5112	rp	23155-02-4	446987	HMDB0014966	-	C06454	1422.23	312.62	1558.23	738.37	437.23	279.64	355.92	360.02	75.13	93.18	57.96	262.59	123.19	191.66	44.95	33.25	583.01	606.81	578.05	ko01100,ko01110	0.313312	0.704688	0.804013	-0.314709	insig	1.1401	0.0548043	8.24664	3.04381	up	1.09777
MW0061035	T3_positive	(4aR,9aR)-8,8-dimethyl-1-methylidene-2-oxo-4a,6a,7,9-tetrahydro-4H-pentaleno[1,6a-c]pyran-5-carboxylic acid	Terpenoids	Sesquiterpenoids	C15H18O4	525.242	262.1205	2.1748	[2M+H]+	18.1414627565394	3	0.5104	rp	72715-03-8	45782833	-	-	-	159352.65	191933.85	204984.66	66407.48	34743.46	45736.8	15969.66	35233.04	63903.2	55063.81	53863.71	51574.89	70210.36	71126.82	82756.83	73272.33	79339.29	78339.33	67131.93	-	1.33134	0.00364162	1.32513	0.406133	insig	1.08212	0.0493451	2.77479	1.47238	up	1.11768
MW0152147	T3_positive	Latifoline	Alkaloids	Alkaloids	C20H27NO7	432.1391	393.1788	1.3702	[M+K]+	13.1190000000458	3	0.5095	rp	6029-86-3	5281736	-	-	C10344	3098.45	5978.82	5118.85	7019.9	4807.09	3934.25	4256.6	7778.4	754.49	1352.95	1836.08	1303.8	2725.22	136.47	2512.61	1125.25	3577.41	3639.25	3152.96	-	0.176707	0.65606	1.23864	0.308759	insig	1.19959	0.0140328	4.04321	2.0155	up	0.895494
MW0015647	T3_positive	all-trans-5,6-Epoxyretinoic acid	Organic acids	Organic acids	C20H28O3	671.3601	316.2038	4.5011	[2M+K]+	20.1590643583817	3	0.5083	rp	13100-69-1	5363137	HMDB0012451	-	C16680	19241.26	13852.75	7421.23	26815.74	15999.21	10754.43	20294.72	12559.39	30854.72	10538.65	26065.15	17088.38	14620.63	6172.68	4031.23	7954.91	22155.61	20410.08	22563.47	-	1.11267	0.0577128	0.387707	-1.36696	down	0.35832	0.508904	0.796374	-0.328481	insig	0.897365
MW0110675	T3_positive	2,2'-Azobis-2-methylpropanimidamide	Benzene and substituted derivatives	Benzene and substituted derivatives	C8H18N6	221.1366	198.1593	2.5528	[M+Na]+	13.2365000000334	3	0.508	rp	13217-66-8	1969	-	-	-	288.76	841.5	1115.48	497.76	2661.03	1446.89	1926.64	2735.82	773.3	305.16	865.27	382.88	1148.0	679.85	988.46	1754.27	1071.42	1042.03	925.78	-	1.00433	0.0882396	1.96448	0.974148	insig	0.18748	0.667505	1.17918	0.237788	insig	0.99024
MEDL02662	T3_positive	Rutaecarpine	Alkaloids	Plumerane	C18H13N3O	351.1161	287.1059	0.9224	[M+CH3CN+Na]+	8.36197450510667	3	0.5077	rp	84-26-4	65752	HMDB0042010	-	C09238	63563.63	38176.14	77476.81	61605.84	21764.87	32558.27	53095.08	23844.16	32672.72	30531.34	24890.78	32249.94	22306.06	33181.52	26617.79	47404.42	53307.82	52567.54	50606.96	-	0.136439	0.713538	1.07616	0.105888	insig	1.13031	0.0313558	2.0011	1.0008	up	0.0213163
MW0137945	T3_positive	Dichamanetin	Heterocyclic compounds	Heterocyclic compounds	C29H24O6	491.1435	468.1573	2.92	[M+Na]+	13.4328453853668	3	0.5054	rp	58779-09-2	181193	-	-	-	1135.97	2129.66	1237.61	2638.81	7682.56	7820.51	4496.26	2988.98	1834.3	902.98	2158.09	703.12	691.44	309.12	1470.5	2254.13	1867.64	2241.3	2310.34	-	0.364367	0.709445	0.844012	-0.244665	insig	0.427436	0.474069	1.27571	0.3513	insig	1.09254
MW0159262	T3_positive	Val-Gln	Amino acids and derivatives	Amino acids and derivatives	C10H19N3O4	293.1487	245.1376	3.1093	[M+HCOO+2H]+	21.606018434994198	3	0.5044	rp	42854-54-6	54493100	HMDB0029125	-	-	18161.37	30906.23	17659.99	14545.71	14159.61	18312.78	19004.53	16890.64	59460.27	52139.89	58299.49	59954.61	52114.3	38549.99	48937.54	47287.37	49342.97	49032.33	47975.82	-	1.14607	0.0254681	0.813077	-0.298536	insig	1.23187	0.000488003	0.353586	-1.49987	down	1.29469
MW0106103	T3_positive	Captopril disulfide	Organic acids	Organic acids	C18H28N2O6S2	455.1199	432.1389	0.6251	[M+Na]+	13.6027565588385	3	0.5033	rp	64806-05-9	10002934	-	-	-	1774.85	2709.75	1339.81	1335.1	1081.66	2296.84	856.89	1322.28	21494.22	20591.0	20404.88	16972.95	14814.35	29750.35	31345.92	24742.16	2975.98	6029.91	5480.78	-	0.622791	0.252497	1.26666	0.341031	insig	1.29529	0.000127849	0.0900986	-3.47235	down	1.29459
MEDL02242	T3_positive	Carvacrol	Phenolic acids	Phenolic acids	C10H14O	173.0912	150.1045	0.6251	[M+Na]+	13.662750000023001	3	0.5025	rp	499-75-2	10364	HMDB0035770	-	C09840	11442.92	4599.45	4054.15	2019.79	11706.09	4590.94	4558.86	11131.96	27397.49	23160.61	21414.09	22336.88	28573.46	16922.35	28958.09	15049.99	4607.26	4273.67	4045.33	-	0.305143	0.776521	0.949049	-0.0754461	insig	1.1583	0.000632124	0.234509	-2.09229	down	1.08167
MW0118129	T3_positive	2-[2-(1H-indol-3-yl)ethyl]hexahydro-1H-isoindole-1,3(2H)-dione	Alkaloids	Plumerane	C18H20N2O2	319.1407	296.1525	2.513	[M+Na]+	13.694999999955803	3	0.5021	rp	432015-53-7	2912699	-	-	-	3607.22	2998.05	3073.53	3535.88	3019.58	2213.67	1337.77	3390.45	989.96	3550.45	4784.43	4556.69	6097.6	11575.62	7953.38	15775.19	4951.54	4857.82	4992.51	-	1.12817	0.0410412	2.98251	1.57653	up	0.148707	0.86163	0.951961	-0.0710251	insig	1.18294
MW0143510	T3_positive	5,4'-DIMETHOXY-7-HYDROXYFLAVONE	Flavonoids	Flavones	C17H14O5	299.0916	298.0841	6.0946	[M+H]+	0.6907433699154809	2	0.9464	rp	-	-	-	44071	-	419186.85	392741.37	401987.83	441693.12	692528.98	637702.99	769996.05	651541.25	327953.85	325186.59	329852.38	325207.72	168141.75	174018.93	174344.3	156331.86	431212.46	427022.69	425366.45	-	1.49372	1.43229e-05	0.514322	-0.959255	insig	1.26826	0.00372598	1.26556	0.339778	insig	1.32221
MW0157635	T3_positive	Thr-Glu-Lys-Asp-Glu	Amino acids and derivatives	Amino acids and derivatives	C24H40N6O13	620.2635	620.2653	8.2991	[M+]+	0.5833566860924251	2	0.9434	rp	-	-	-	264085	-	5734.07	4766.02	3932.54	4380.77	6678.01	7414.34	5048.87	7719.15	12111.61	7726.28	10526.76	13205.5	6890.88	6111.09	6974.48	5404.88	12048.32	11506.68	11436.01	-	1.27871	0.0264662	0.582539	-0.779572	insig	1.2133	0.0100343	0.431796	-1.21158	down	0.230568
MW0156869	T3_positive	Ser-Phe-Asp-Lys-Ser	Amino acids and derivatives	Amino acids and derivatives	C25H38N6O10	583.2719	582.2649	5.4192	[M+H]+	0.230465800239621	2	0.9344	rp	-	-	-	264094	-	199787.91	166859.75	198265.15	209800.61	141676.08	129810.1	136682.71	146226.42	67835.01	68715.85	85775.81	96974.06	91561.59	61615.59	83420.46	69758.4	132175.2	132407.16	132396.06	-	0.20223	0.751019	0.959459	-0.0597066	insig	1.26686	0.000101458	2.42628	1.27875	up	1.24291
MW0061105	T3_positive	1-(9Z-hexadecenoyl)-glycero-3-phospho-(1'-sn-glycerol)	GP	PG	C22H43O9P	483.2717	482.2645	8.7952	[M+H]+	4.99230147683696	2	0.9341	rp	-	52927436	-	80001	-	3705.08	3898.95	676.77	3831.34	10055.4	9979.22	7020.02	7008.05	16308.68	3549.69	11764.91	18198.0	8773.98	3895.95	12543.81	9566.3	10192.56	7757.85	10945.54	-	0.363394	0.361848	0.698096	-0.518502	insig	0.947795	0.0592874	0.243112	-2.04031	insig	0.0914318
MW0150835	T3_positive	His-Arg-Leu-Leu-Leu	Amino acids and derivatives	Amino acids and derivatives	C30H54N10O6	651.4388	650.4228	4.6803	[M+H]+	3.5036278584621	2	0.9254	rp	-	-	-	264137	-	22863.86	22410.39	22656.26	11656.83	9164.05	17264.87	14849.57	11033.7	4987.1	2775.57	1562.41	3223.94	7008.08	3409.98	3651.7	4370.64	11811.32	10720.68	11414.58	-	0.771719	0.225662	1.46947	0.555295	insig	1.23097	0.00677221	6.34212	2.66496	up	1.18622
MW0155357	T3_positive	Phe-Thr-Pro-Thr-Glu	Amino acids and derivatives	Amino acids and derivatives	C27H39N5O10	594.2794	593.2697	8.5587	[M+H]+	0.517457311542597	2	0.9232	rp	-	-	-	264076	-	12802.35	17317.98	10204.33	13512.65	100525.35	96819.3	86039.06	98555.46	25260.99	24434.84	22766.17	29741.34	101833.17	89864.22	105821.66	94603.08	71675.87	69576.84	70426.15	-	1.489	4.72092e-05	3.83669	1.93986	up	1.19616	0.00117585	0.526767	-0.924764	insig	0.273468
MW0150924	T3_positive	His-Glu-Phe	Amino acids and derivatives	Amino acids and derivatives	C20H25N5O6	432.1847	431.1805	2.5727	[M+H]+	1.6476252312216597	2	0.9182	rp	-	145455838	-	16521	-	22291.12	28138.8	15720.05	24838.17	27850.29	12701.68	24567.86	20624.99	267227.96	266593.2	264470.17	273137.96	140274.26	139918.34	149395.25	138496.24	103585.83	104581.62	104587.28	-	1.49635	4.45186e-08	0.530211	-0.91536	insig	1.30525	2.1845e-09	0.0849222	-3.55771	down	1.2961
MW0150504	T3_positive	Gly-Trp-Gln	Amino acids and derivatives	Amino acids and derivatives	C18H23N5O5	390.1751	389.1699	4.1805	[M+H]+	2.2752617825005896	2	0.9173	rp	-	145455704	-	17737	-	36092.01	40697.94	36262.25	36909.02	19487.66	18798.36	17122.69	17269.26	102915.58	96247.05	105719.78	96057.79	74259.64	71838.55	75690.3	81454.97	73203.22	72108.06	72879.57	-	1.4305	0.000288229	0.756331	-0.402911	insig	1.30915	1.39294e-05	0.374024	-1.4188	down	1.3238
MW0151425	T3_positive	Ile-Glu-Tyr-Cys-Lys	Amino acids and derivatives	Amino acids and derivatives	C29H46N6O9S	655.3105	654.3047	7.4536	[M+H]+	1.83669787573473	2	0.9149	rp	-	-	-	264219	-	4848.91	1872.42	2316.84	620.45	4169.83	730.2	51.06	45.33	31494.99	395.41	19306.59	16233.8	25683.92	29354.49	11858.27	3398.9	13470.53	13100.08	5633.26	-	0.273663	0.937808	1.04248	0.0600265	insig	0.617245	0.108175	0.143238	-2.80352	insig	1.05125
MW0151126	T3_positive	His-Tyr-Gln-Asp	Amino acids and derivatives	Amino acids and derivatives	C24H31N7O9	562.2276	561.2183	4.1995	[M+H]+	2.7369776515675897	2	0.9116	rp	-	-	-	159341	-	15265.74	16545.1	16321.59	18701.37	12904.08	15372.92	6962.59	10044.25	112788.79	104287.06	114872.66	90560.28	51881.69	46329.93	49492.66	45927.12	46292.09	45239.79	46033.78	-	1.47305	0.0012267	0.45829	-1.12567	down	1.3091	0.000441017	0.158183	-2.66033	down	1.27627
MW0158633	T3_positive	Tyr-Thr-Val-Thr-Leu	Amino acids and derivatives	Amino acids and derivatives	C28H45N5O9	596.3264	595.3217	4.3613	[M+H]+	0.0826047931803534	2	0.9091	rp	-	-	-	264343	-	26117.98	30808.6	31466.4	15381.17	41007.27	44902.28	33291.38	37503.18	23130.62	3576.19	9407.13	9873.19	81973.39	82518.51	87788.72	82553.09	33839.24	33288.3	32296.46	-	1.37929	0.0001441	7.28103	2.86414	up	0.913052	0.0411507	2.25659	1.17415	insig	1.29882
MW0153653	T3_positive	Met-Pro-Thr-Phe-Gln	Amino acids and derivatives	Amino acids and derivatives	C28H42N6O8S	623.2831	622.2785	8.266	[M+H]+	1.46126234350786	2	0.9076	rp	-	-	-	264246	-	14416.31	25613.78	8674.8	11607.25	31808.13	74968.68	73699.51	43253.77	139189.98	130475.49	222892.86	235714.67	152627.48	237923.14	174154.73	94434.24	91156.0	85464.89	88985.04	-	0.288022	0.683753	0.905072	-0.143895	insig	1.27139	0.00825631	0.0828153	-3.59396	down	1.1187
MEDP2121	T3_positive	Pentadecylamine	Alcohol and amines	Amines	C15H33N	228.2682	227.2613	5.975	[M+H]+	1.8118693724744601	2	0.9075	rp	-	17386	HMDB0243828	-	-	408.27	33.55	125.51	955.86	5836.56	1544.11	5624.88	6256.52	614.99	192.79	432.51	807.04	23566.6	26024.35	25043.58	22814.26	5827.81	5908.41	6095.46	-	1.47319	3.86762e-05	47.598	5.57283	up	0.505717	0.616075	0.743989	-0.426648	insig	1.19993
MW0146032	T3_positive	Asp-Arg-Tyr	Amino acids and derivatives	Amino acids and derivatives	C19H28N6O7	453.1919	452.2019	4.0604	[M+H]+	4.66661823189172	2	0.907	rp	-	91975563	-	18351	-	28107.5	19048.33	19390.6	24767.32	45471.45	35287.03	42614.61	39596.09	6379.47	3969.53	9108.08	5982.34	11163.41	7980.84	10938.62	823.55	19622.48	19202.29	19194.33	-	0.12999	0.630523	1.2149	0.280841	insig	1.23393	0.00187658	3.58946	1.84377	up	1.05691
MW0139898	T3_positive	Typhaneoside	Flavonoids	Flavones	C34H42O20	771.2341	770.2269	4.2407	[M+H]+	0.23871028915039103	2	0.9029	rp	-	44566503	-	-	-	1203651.73	1302410.22	1259412.82	1242780.92	219244.28	238713.87	208940.31	210681.62	2224171.06	2187276.52	2130225.37	2209340.35	1175583.39	1135387.11	1212768.73	1138620.9	1242421.82	1233315.66	1230833.46	-	1.49641	3.12645e-08	0.532779	-0.90839	insig	1.30996	5.94841e-08	0.572306	-0.805142	insig	1.32552
MW0151020	T3_positive	His-Lys-Ser-Glu	Amino acids and derivatives	Amino acids and derivatives	C20H33N7O8	500.2484	499.2391	3.6733	[M+H]+	2.20353556516181	2	0.9003	rp	-	-	-	154982	-	12798.85	13763.77	22495.4	16173.68	19843.96	1621.82	15176.58	22902.53	24185.27	28422.01	20104.31	23633.56	8731.4	1393.67	1431.45	2693.68	13380.46	13511.57	12931.76	-	1.35053	0.000155304	0.147908	-2.75723	down	0.990375	0.0327076	0.677063	-0.562639	insig	0.790707
MW0152445	T3_positive	Leu-Phe-Asn-Asp	Amino acids and derivatives	Amino acids and derivatives	C23H33N5O8	508.2439	507.2329	7.6374	[M+H]+	3.7248126629044	2	0.8939	rp	-	-	-	177301	-	435.26	3629.67	203.83	239.57	13001.23	6875.0	8382.69	11857.19	10426.81	10131.42	8867.45	11130.36	14304.2	13203.69	15470.27	13301.36	6738.86	5560.31	6164.94	-	1.36777	0.00151922	1.3877	0.472693	insig	1.15205	0.000306629	0.111163	-3.16925	down	0.929254
MW0158570	T3_positive	Tyr-Phe-His-Glu	Amino acids and derivatives	Amino acids and derivatives	C29H34N6O8	595.2531	594.2438	7.4584	[M+H]+	6.04557001402683	2	0.8926	rp	-	-	-	257202	-	262.05	547.56	539.97	531.33	5451.09	2883.34	1434.05	2924.21	2520.93	2129.31	4717.62	1408.97	1336.95	3597.77	3402.06	2765.71	5320.57	4930.23	5193.88	-	0.105566	0.929372	1.03022	0.0429504	insig	1.19926	0.0517361	0.174533	-2.51843	down	0.141284
MW0145548	T3_positive	Arg-Tyr-Phe	Amino acids and derivatives	Amino acids and derivatives	C24H32N6O5	485.2516	484.2434	6.7074	[M+H]+	9.76853816939533	2	0.8857	rp	-	16222277	-	23331	-	26337.74	43748.76	62703.74	83439.14	47103.21	42391.85	7301.04	34930.77	2951.49	85.81	1049.98	1499.38	1964.79	3350.11	4149.23	3455.17	17208.33	16996.32	17513.38	-	0.865768	0.0532473	2.31253	1.20947	insig	1.18559	0.023214	38.7046	5.27443	up	1.17186
MW0150085	T3_positive	Glu-Lys-Tyr-Ser-Asn	Amino acids and derivatives	Amino acids and derivatives	C27H41N7O11	640.2879	639.2864	7.4865	[M+H]+	6.868336871463491	2	0.8814	rp	-	-	-	264242	-	18286.61	19614.67	14079.05	23435.47	95554.74	68079.05	76817.33	86843.38	90526.6	77259.2	112462.49	79337.56	78711.91	74507.69	82442.86	124046.71	86906.5	86313.91	85538.95	-	0.04029	0.998327	1.00034	0.000494688	insig	1.28653	0.00218675	0.20973	-2.2534	down	0.308666
MW0153186	T3_positive	Lys-Tyr-Thr-Ser-Ser	Amino acids and derivatives	Amino acids and derivatives	C25H40N6O10	584.2753	584.2806	5.439	[M+]+	3.57810093119618	2	0.8809999999999999	rp	-	-	-	264877	-	27769.24	39920.49	38726.64	40246.27	29020.04	36530.29	29310.23	17613.67	21433.55	11487.08	15421.09	16713.01	14077.23	12014.4	15789.78	15138.0	27050.01	25099.9	27280.55	-	0.462624	0.415524	0.876484	-0.190201	insig	1.19384	0.00199752	2.25445	1.17278	up	1.12589
MW0145721	T3_positive	Asn-Gln-Gly	Amino acids and derivatives	Amino acids and derivatives	C11H19N5O6	335.1667	317.1335	2.431	[M+NH4]+	3.90596067745719	2	0.8798	rp	-	51038414	-	19483	-	15614.67	5394.83	12319.01	17348.69	1351.04	5079.48	15995.2	10852.72	22962.91	14138.57	8272.66	14958.12	5635.44	4977.15	2452.67	10246.39	11067.04	12001.9	11738.95	-	1.12832	0.0466547	0.386388	-1.37188	down	0.308293	0.569659	0.839969	-0.251593	insig	0.115527
MW0009143	T3_positive	Norbuprenorphine	Benzene and substituted derivatives	Benzene and substituted derivatives	C25H35NO4	414.26099999999997	413.2566	5.0193	[M+H]+	2.8334811999440497	2	0.8721	rp	-	114976	HMDB0060546	-	-	2596.05	1345.0	5659.7	7496.73	4165.76	7643.79	9160.07	4069.77	374.09	466.64	850.81	1159.88	257.77	888.66	265.69	1018.25	2810.81	3146.49	3008.46	-	0.333308	0.711235	0.852337	-0.230505	insig	1.08744	0.0839737	5.99613	2.58403	up	1.22132
MW0158225	T3_positive	Trp-Pro-Asp	Amino acids and derivatives	Amino acids and derivatives	C20H24N4O6	417.1707	416.1696	4.4614	[M+H]+	6.88992320067155	2	0.8717	rp	-	145458470	-	22519	-	32830.3	25460.47	18535.8	22265.32	39368.68	46338.5	42299.2	42697.0	8675.26	6894.6	10222.05	4417.03	17491.3	8341.23	7046.13	24940.49	22445.43	23439.34	20005.66	-	0.822991	0.199483	1.91397	0.936572	insig	1.20211	0.00637835	3.28022	1.71379	up	1.13404
MW0158391	T3_positive	Tyr-Asn-Gln	Amino acids and derivatives	Amino acids and derivatives	C18H25N5O7	424.1816	423.1754	2.9298	[M+H]+	3.2873085744969797	2	0.863	rp	-	145458573	-	21064	-	8677.59	8035.98	4239.63	1756.62	14283.2	18080.07	4126.41	12949.27	22888.03	23373.39	30963.19	26623.34	38457.5	30904.4	37091.05	35704.02	25337.18	25041.34	25711.34	-	1.25708	0.00865268	1.3689	0.453012	insig	1.15458	0.000194703	0.218683	-2.19308	down	1.09323
MW0152924	T3_positive	Lys-Cys-Gly	Amino acids and derivatives	Amino acids and derivatives	C11H22N4O4S1	271.1295	306.1362	1.5804	[M+H-2H2O]+	15.269695972506302	2	0.8558	rp	-	145456626	-	21157	-	30800.37	31675.94	29980.36	29464.0	28752.94	20507.56	36234.7	27467.6	212094.04	189537.05	217067.21	201122.38	127784.31	125554.79	141877.57	114514.35	109433.24	107159.63	106741.2	-	1.44749	8.98654e-05	0.621759	-0.685572	insig	1.31345	8.74668e-05	0.148716	-2.74937	down	1.3011
MW0155985	T3_positive	Pro-Pro-Tyr	Amino acids and derivatives	Amino acids and derivatives	C19H25N3O5	376.1856	375.1794	4.5807	[M+H]+	0.81933614254126	2	0.8558	rp	-	9969713	-	19696	-	2677.43	1390.76	6544.4	1800.39	2851.8	1427.07	6448.93	270.43	16078.58	9575.46	16989.15	18543.2	13877.47	15882.64	6372.06	6684.79	11211.5	11190.18	10796.17	-	0.767895	0.196455	0.699779	-0.515028	insig	1.16606	0.0033837	0.202872	-2.30136	down	0.950529
MW0145746	T3_positive	Asn-Glu-Thr-Asp-Leu	Amino acids and derivatives	Amino acids and derivatives	C23H38N6O12	591.2598	590.2548	8.2156	[M+H]+	13.1899080309284	2	0.8548	rp	-	-	-	264234	-	3413.2	3669.71	2924.99	3048.0	7704.0	7243.77	8005.29	8284.28	4636.15	5023.75	4280.42	4450.4	7027.81	7729.67	7432.82	8072.59	8800.53	8701.76	8874.18	-	1.46464	6.76346e-05	1.64555	0.718572	insig	1.20334	0.00126319	0.709918	-0.494276	insig	0.39921
MW0146084	T3_positive	Asp-Gln-Leu-Thr-Glu	Amino acids and derivatives	Amino acids and derivatives	C24H40N6O12	605.2756	604.2704	7.7233	[M+H]+	2.31063153220442	2	0.8541	rp	-	-	-	264769	-	2100.85	3506.54	2082.15	1974.84	5596.64	4242.73	4342.06	4174.27	24878.73	26481.32	13565.86	28698.51	20915.06	23756.45	17868.36	22643.76	11578.0	11765.31	11813.3	-	0.201773	0.591203	0.909844	-0.136309	insig	1.27939	0.00793975	0.103225	-3.27614	down	1.31262
MW0157623	T3_positive	Thr-Glu-Asn-Glu-Val	Amino acids and derivatives	Amino acids and derivatives	C23H38N6O12	591.2748	590.2548	3.8231	[M+H]+	10.3434767926486	2	0.8533	rp	-	-	-	264706	-	13168.73	20844.89	16501.37	16950.92	4756.77	11857.15	3190.45	5748.75	13578.29	13596.51	13935.76	16046.14	34536.4	38604.44	33109.6	32383.24	14567.39	15099.25	14947.49	-	1.48238	0.000161149	2.4255	1.27828	up	0.69345	0.202668	1.18037	0.239236	insig	1.24249
MW0158415	T3_positive	Tyr-Asp-Leu-Glu	Amino acids and derivatives	Amino acids and derivatives	C24H34N4O10	539.2444	538.2275	4.3943	[M+H]+	0.954441985570596	2	0.8518	rp	-	-	-	256462	-	31311.52	36511.61	24796.65	30316.18	31420.32	13666.56	28687.01	41366.69	33186.65	34526.87	29348.85	33867.04	12024.81	15566.17	22777.47	6841.25	30753.89	31420.63	31372.77	-	1.24087	0.00795127	0.436951	-1.19446	down	0.412618	0.492224	0.938948	-0.0908822	insig	0.855631
MW0146229	T3_positive	Asp-Phe-Trp	Amino acids and derivatives	Amino acids and derivatives	C24H26N4O6	467.1872	466.1852	2.8704	[M+H]+	14.5422895766027	2	0.8501	rp	-	54005953	-	23550	-	80678.51	111436.44	98336.87	80430.01	100745.82	109651.31	85955.29	108144.97	49413.34	28943.27	29577.39	38543.88	36029.21	43974.04	20254.81	50555.04	65415.0	67481.79	71982.9	-	0.0016595	0.898334	1.0296	0.0420789	insig	1.22705	0.00139104	2.532	1.34028	up	1.19077
MW0158603	T3_positive	Tyr-Ser-Glu-Lys	Amino acids and derivatives	Amino acids and derivatives	C23H35N5O9	526.2322	525.2435	5.4192	[M+H]+	14.616201570770002	2	0.8495	rp	-	-	-	261547	-	6993.4	22990.92	19388.79	14126.84	19316.98	21938.15	13507.38	15094.3	6625.76	6237.02	2337.88	11406.5	7523.54	8701.63	2558.08	8029.19	12129.09	13013.24	13171.67	-	0.0709559	0.983174	1.00772	0.011088	insig	0.877361	0.0710117	2.38657	1.25494	insig	1.07345
MW0157826	T3_positive	Thr-Trp-Met	Amino acids and derivatives	Amino acids and derivatives	C20H28N4O5S1	437.1934	436.17800000000005	6.5889	[M+H]+	16.4917351667558	2	0.8490000000000001	rp	-	145458226	-	18104	-	172440.63	207340.78	264797.96	272624.09	187608.11	221135.69	220881.95	219139.26	167909.28	152429.65	154034.12	129111.61	111101.02	105303.32	89367.85	116010.46	124639.62	124963.64	122691.38	-	1.31873	0.00478164	0.698912	-0.516817	insig	1.06294	0.0402665	1.51985	0.603925	insig	1.28963
MW0151609	T3_positive	Ile-Thr-Val-Lys-Leu	Amino acids and derivatives	Amino acids and derivatives	C27H52N6O7	590.4257	572.3897	7.4033	[M+NH4]+	0.0181026272898465	2	0.8459	rp	-	-	-	264861	-	2140.34	2071.59	5736.29	5891.83	6425.39	4435.07	4815.25	2948.86	5318.41	4279.53	5701.06	4036.62	10484.68	10557.34	10559.55	13164.54	8744.69	8623.9	8502.95	-	1.44072	0.000443435	2.31521	1.21115	up	0.504634	0.489188	0.819216	-0.287684	insig	1.2066
MW0105677	T3_positive	Arg-Thr-Lys	Amino acids and derivatives	Amino acids and derivatives	C16H33N7O5	404.2633	403.2543	4.9389	[M+H]+	7.19279059249894	2	0.8422	rp	-	145453955	-	22696	-	707.85	1778.68	657.25	2515.25	1232.21	1457.96	1875.77	4969.59	80931.4	77087.11	71631.64	75912.66	28697.55	35133.69	26568.2	38343.19	27932.43	27907.72	27874.77	-	1.45497	2.70052e-05	0.42133	-1.24698	down	1.28985	1.63272e-05	0.01852	-5.75477	down	1.27517
MW0146062	T3_positive	Asp-Asp-Trp	Amino acids and derivatives	Amino acids and derivatives	C19H22N4O8	435.1468	434.1438	2.3141	[M+H]+	8.4608740603419	2	0.8409	rp	-	145454384	-	22351	-	55375.34	77062.65	59732.91	90521.87	103874.9	89436.62	76109.15	82878.2	8868.95	10098.03	13896.47	15021.59	25414.0	14612.64	37644.4	26748.02	32228.16	33386.61	33370.44	-	1.19379	0.0521121	2.18062	1.12474	up	1.27961	0.00458754	5.90357	2.56159	up	1.23169
MW0156736	T3_positive	Ser-Glu-Leu-Ser-Met	Amino acids and derivatives	Amino acids and derivatives	C22H39N5O10S	566.2468	565.2418	2.6922	[M+H]+	0.934374849859792	2	0.8349	rp	-	-	-	264314	-	116387.23	112151.58	112837.34	116875.67	157488.53	165596.35	150849.75	148396.05	88657.93	101538.2	91275.79	90945.92	56993.82	63975.03	64824.39	62861.54	112625.93	112596.36	113219.85	-	1.45395	0.000260178	0.667677	-0.582778	insig	1.23082	0.00226687	1.23048	0.299218	insig	1.32006
MW0158479	T3_positive	Tyr-His-Asp-Asp	Amino acids and derivatives	Amino acids and derivatives	C23H28N6O10	549.2034	548.1867	1.261	[M+H]+	12.3132252797311	2	0.8334	rp	-	-	-	257921	-	64051.49	58152.02	69175.51	69061.21	68763.31	68813.3	64420.01	57625.96	40680.22	34400.83	52757.52	39063.0	27185.41	30040.55	30235.59	25397.07	49193.66	49146.53	48361.05	-	1.26668	0.0356921	0.676199	-0.564481	insig	1.1609	0.00370826	1.56044	0.641955	insig	1.30712
MW0155984	T3_positive	Pro-Pro-Thr	Amino acids and derivatives	Amino acids and derivatives	C14H23N3O5	314.1694	313.1638	2.2942	[M+H]+	5.067971784882269	2	0.8286	rp	-	145457564	-	21677	-	3606.27	3603.22	5834.12	7126.03	6657.08	6159.73	5354.3	8416.09	22960.59	37646.43	30054.39	32394.2	30977.15	35172.89	32197.6	29027.15	21293.41	21280.74	21119.09	-	0.258545	0.760326	1.0351	0.0497693	insig	1.2694	0.00220246	0.163907	-2.60905	down	1.31047
MW0149775	T3_positive	Gln-Phe-Glu-Lys	Amino acids and derivatives	Amino acids and derivatives	C25H38N6O8	551.2832	550.2751	6.1539	[M+H]+	8.70045934455465	2	0.8258	rp	-	-	-	209147	-	8634.36	6681.11	6357.99	8483.4	12164.91	5131.33	7963.99	10881.67	20413.37	24336.88	28048.54	23393.28	8546.09	13482.6	10196.68	10991.33	17958.46	17973.97	17586.42	-	1.41682	0.000777929	0.449275	-1.15433	down	1.28589	0.000741892	0.313507	-1.67343	down	0.505883
MW0155159	T3_positive	Phe-Gln-Gln	Amino acids and derivatives	Amino acids and derivatives	C19H27N5O6	422.2014	421.1961	2.0559	[M+H]+	7.54888357396509	2	0.825	rp	-	145457190	-	15910	-	766.25	9139.64	14258.61	11092.2	11368.72	9204.37	13252.71	15289.33	54396.1	60712.61	48852.73	48365.17	32592.69	24169.39	29285.2	37948.77	36147.72	36613.8	36502.16	-	1.34739	0.00166035	0.583987	-0.775991	insig	1.04785	3.63324e-05	0.166049	-2.59032	down	1.24005
MW0126734	T3_positive	Tetrahydrogambogic acid	Organic acids	Organic acids	C38H48O8	671.306	632.3349	7.2407	[M+K]+	10.5357470517475	2	0.8239	rp	-	9917275	-	44516	-	161.92	423.08	1169.71	2630.26	851.66	1957.55	296.42	989.76	53188.8	43046.43	43802.44	47618.37	27194.41	26786.48	23778.26	23077.81	7677.77	7946.48	7632.64	-	1.45501	0.000862701	0.53735	-0.896066	insig	1.23915	0.000154255	0.0233671	-5.41938	down	1.27728
MW0149915	T3_positive	Glu-Arg-His-Asp	Amino acids and derivatives	Amino acids and derivatives	C21H33N9O9	600.2074	555.2401	4.959	[M-H+2Na]+	3.78111849851296	2	0.8181	rp	-	-	-	133202	-	89801.02	101307.99	95405.97	93275.63	118893.37	114533.62	109764.81	105276.83	544340.85	514514.74	509970.65	519679.15	252231.57	240458.61	233486.3	248198.56	295752.87	295600.89	292671.08	-	1.49607	1.32235e-06	0.466542	-1.09992	down	1.31341	2.49067e-06	0.181848	-2.45919	down	1.32061
MW0141239	T3_positive	11(12)-EET-d11	FA	Others	C20H21D11O3	332.3152	331.3042	4.1805	[M+H]+	14.197281645067502	2	0.8176	rp	-	131708847	-	96387	-	21914.19	19285.65	23624.25	20123.89	3204.86	6667.87	912.19	2675.76	652.73	3954.84	1946.81	1061.61	13133.48	23786.68	27238.99	24999.17	11306.74	10958.47	11224.71	-	1.3968	0.00579278	11.7067	3.54927	up	1.23469	7.05141e-06	11.1539	3.47948	up	1.17696
MW0146143	T3_positive	Asp-Ile-Gln-Leu-Arg	Amino acids and derivatives	Amino acids and derivatives	C27H49N9O9	644.3606	643.3653	5.4588	[M+H]+	14.9977109819327	2	0.8176	rp	-	-	-	264896	-	527.04	1795.56	2493.53	2209.45	1074.98	531.41	1633.83	604.94	10129.37	12035.5	15870.17	14860.39	9472.7	3798.01	2675.48	4380.25	5008.75	4395.85	4908.89	-	1.24948	0.00678977	0.384276	-1.37979	down	1.20978	0.00170083	0.13282	-2.91245	down	1.16081
MW0156753	T3_positive	Ser-Gly-Glu-Leu-His	Amino acids and derivatives	Amino acids and derivatives	C22H35N7O9	542.2565	541.2496	4.2407	[M+H]+	0.159247169031192	2	0.8170000000000001	rp	-	-	-	264153	-	17104.73	4151.62	4147.34	11559.26	9871.34	13225.71	18003.45	8551.61	21584.28	35162.87	30426.86	18579.38	34886.16	23884.73	14607.18	21649.29	16316.0	16693.26	17126.64	-	0.313817	0.654582	0.898575	-0.154289	insig	1.0333	0.0143046	0.34952	-1.51655	down	0.972877
MW0156042	T3_positive	Pro-Val-Ala-Glu-Val	Amino acids and derivatives	Amino acids and derivatives	C23H39N5O8	514.2829	513.2799	2.8498	[M+H]+	5.98062140574827	2	0.8169	rp	-	-	-	264192	-	2199.77	2248.39	1366.65	1198.71	921.04	1027.26	1922.79	1225.94	2473.83	4206.62	3332.01	2886.09	7683.49	6601.54	6371.65	5460.77	3077.93	3066.12	2964.48	-	1.36597	0.00156316	2.02484	1.01781	up	1.0444	0.0211796	0.543745	-0.878998	insig	1.28446
MW0144492	T3_positive	Ala-Asn-Gly	Amino acids and derivatives	Amino acids and derivatives	C9H16N4O5	261.1226	260.1121	3.2283	[M+H]+	9.903552537480211	2	0.8167	rp	-	100953037	-	17716	-	69778.24	66629.43	56648.82	65372.35	151303.42	156440.68	144908.31	151711.87	133505.36	146745.44	126250.75	132951.37	96269.89	102746.47	83957.22	98407.34	112130.96	111731.84	111481.09	-	1.40281	0.000538812	0.706977	-0.500264	insig	1.29403	2.90601e-05	0.479057	-1.06173	down	1.28909
MW0005861	T3_positive	Benzanthrone	Alkaloids	Alkaloids	C17H10O	231.0837	230.0732	1.3008	[M+H]+	9.33232208751633	2	0.816	rp	-	6697	HMDB0248974	-	-	804682.58	818557.7	893232.7	843251.43	956699.74	969866.06	906895.44	944256.78	95321.84	95587.6	95443.39	94247.98	104447.43	57.22	118617.78	114845.54	542877.32	542936.45	540180.27	-	0.52165	0.731564	0.887985	-0.171392	insig	1.31436	3.91888e-05	8.82742	3.14199	up	0.869199
MW0149797	T3_positive	Gln-Ser-Ala	Amino acids and derivatives	Amino acids and derivatives	C11H20N4O6	305.1545	304.1383	3.0296	[M+H]+	20.044584427552103	2	0.815	rp	-	15431729	-	16490	-	8234.71	5686.44	8804.38	6788.97	6453.99	10942.43	12037.52	8639.58	1438.77	582.36	7483.99	5661.31	3791.45	2277.63	3826.91	5300.17	12953.61	12978.63	12651.2	-	0.379952	0.996857	1.00196	0.00282528	insig	0.777087	0.11636	1.94604	0.960542	insig	1.14559
MW0155831	T3_positive	Pro-Gln-Gln-Asp-Glu	Amino acids and derivatives	Amino acids and derivatives	C24H37N7O12	616.2819	615.25	3.3901	[M+H]+	13.5958838078916	2	0.8139	rp	-	-	-	264950	-	5087.79	10156.19	12790.48	5930.66	799.24	11126.11	9823.92	5428.87	57984.93	56114.95	50820.69	59905.1	53545.09	25434.64	52792.17	42042.03	26787.19	27976.94	26243.24	-	0.84502	0.145209	0.773105	-0.371263	insig	1.26605	2.06247e-06	0.151073	-2.72668	down	1.08329
MW0152268	T3_positive	Leu-Asp-Pro-Asp-Tyr	Amino acids and derivatives	Amino acids and derivatives	C28H39N5O11	622.2786	621.2646	7.7166	[M+H]+	13.0786503833566	2	0.8128	rp	-	-	-	264984	-	35013.31	29665.23	23728.61	23192.14	175902.73	175167.78	151865.78	157330.48	642359.57	684391.86	371417.06	665333.31	902232.78	998809.98	838684.46	934770.96	148936.78	148975.58	147761.68	-	1.17972	0.0141178	1.55468	0.636621	insig	1.30178	0.00461348	0.0472178	-4.40453	down	1.32345
MW0157748	T3_positive	Thr-Met-Tyr	Amino acids and derivatives	Amino acids and derivatives	C18H27N3O6S1	414.1754	413.1621	2.5528	[M+H]+	13.1704854572963	2	0.8118	rp	-	145458160	-	17759	-	24892.28	18438.39	19591.31	11443.49	9286.98	19703.03	9480.7	14361.2	90025.36	89781.68	86661.6	94429.3	93577.36	97265.63	101553.1	104363.78	59886.56	58671.82	58867.75	-	1.18758	0.0241368	1.09937	0.136675	insig	1.27617	4.8032e-06	0.206057	-2.27889	down	1.29737
MW0155378	T3_positive	Phe-Tyr-Asn-Glu	Amino acids and derivatives	Amino acids and derivatives	C27H33N5O9	616.2023	571.2278	4.4614	[M-H+2Na]+	5.51802883277089	2	0.8105	rp	-	-	-	143302	-	30482.19	21796.49	46512.29	27029.32	63462.4	54419.59	20330.33	20053.1	486604.85	457655.4	479414.51	453804.69	272529.7	244715.65	272518.8	248344.69	176938.85	179638.84	176769.7	-	1.48586	1.42095e-06	0.552927	-0.854839	insig	1.30083	5.77405e-08	0.0670155	-3.89936	down	1.24175
MW0145328	T3_positive	Arg-Gln-Leu	Amino acids and derivatives	Amino acids and derivatives	C17H33N7O5	416.2615	415.2543	4.9187	[M+H]+	1.5665336684850901	2	0.8103	rp	-	145453795	-	19843	-	1997.91	1334.78	1644.24	550.68	895.54	1179.41	2042.07	429.27	27746.57	23886.94	23708.62	22304.38	8167.56	11068.15	13160.09	5809.48	6986.69	6726.38	7024.85	-	1.36252	0.000459691	0.391261	-1.3538	down	1.27893	0.000135974	0.0566084	-4.14284	down	1.22956
MW0153009	T3_positive	Lys-Ile-Glu	Amino acids and derivatives	Amino acids and derivatives	C17H32N4O6	389.2318	388.2322	6.6678	[M+H]+	19.497091639948398	2	0.8099	rp	-	24769459	-	18882	-	1070.63	1424.89	1340.19	2512.81	1305.64	1253.36	2018.4	2322.25	1169.52	4134.04	4636.69	940.82	5667.74	7722.87	9610.47	3336.29	3673.06	3780.08	3403.55	-	1.0038	0.0632635	2.42048	1.27529	up	0.399395	0.334039	0.583446	-0.777328	insig	1.17743
MW0153125	T3_positive	Lys-Ser-Asp-Glu-Met	Amino acids and derivatives	Amino acids and derivatives	C23H40N6O11S	609.2694	608.2476	8.0714	[M+H]+	18.983117954228398	2	0.8079999999999999	rp	-	-	-	264817	-	97303.41	77230.55	62739.26	59333.46	148516.93	124144.46	148644.35	145845.5	1617438.66	1430316.84	1554665.55	1324936.32	1483767.5	1555541.5	1451636.41	1371685.06	1676517.26	1684064.75	1673558.55	-	0.10942	0.839027	0.98908	-0.0158409	insig	1.30862	0.000177678	0.0500403	-4.32077	down	1.32519
MW0151358	T3_positive	Ile-Asn-Val-Asp-Tyr	Amino acids and derivatives	Amino acids and derivatives	C28H42N6O10	622.2806	622.2962	6.6678	[M+]+	13.4733065830659	2	0.8079	rp	-	-	-	264182	-	198504.82	4107.82	3669.01	3077.23	1578.89	9196.13	3938.43	4837.36	59649.56	75592.52	30828.38	134566.04	126448.95	107911.69	51202.33	47388.09	2700.25	3526.42	3357.02	-	0.21875	0.794214	1.10749	0.14729	insig	0.784634	0.690341	0.696385	-0.522042	insig	1.24418
MW0148056	T3_positive	Cys-Phe-Ile	Amino acids and derivatives	Amino acids and derivatives	C18H27N3O4S1	382.1847	381.1722	3.3854	[M+H]+	7.815798922479191	2	0.8077	rp	-	145454845	-	17559	-	8309.83	1239.99	1001.09	253.05	21754.22	7653.16	19146.93	2523.83	144068.14	143639.71	111536.4	164688.51	68898.87	99175.8	100131.04	72113.57	46028.28	46274.51	47724.36	-	1.27568	0.00778996	0.603475	-0.728634	insig	1.23101	0.000847604	0.0191582	-5.70589	down	1.15278
MW0110077	T3_positive	Trp-Phe-Ala	Amino acids and derivatives	Amino acids and derivatives	C23H26N4O4	423.1998	422.1954	2.046	[M+H]+	9.43417297318052	2	0.8072	rp	-	101127825	-	19590	-	483.18	3141.92	1254.61	3385.19	3215.65	877.0	3324.44	1863.32	9741.32	5506.26	9700.49	7694.21	5384.75	6659.23	6339.05	3089.19	3199.76	4448.39	4376.82	-	0.940576	0.0755528	0.657804	-0.60427	insig	1.06317	0.00346976	0.253196	-1.98167	down	0.962063
MW0153136	T3_positive	Lys-Ser-Thr	Amino acids and derivatives	Amino acids and derivatives	C13H26N4O6	334.1845	334.1852	2.1549	[M+]+	1.5693495375046498	2	0.8072	rp	-	23650673	-	20057	-	8399.01	17414.82	18955.66	4084.66	14900.11	14204.02	2948.9	8701.73	145290.78	138448.07	136040.18	145115.5	127239.42	120028.35	123516.89	114476.68	68706.34	68572.97	68041.32	-	1.36819	0.00155166	0.85903	-0.21922	insig	1.24535	4.98779e-07	0.0864837	-3.53143	down	1.25323
MW0150216	T3_positive	Glu-Val-Phe-Asp-Glu	Amino acids and derivatives	Amino acids and derivatives	C28H39N5O12	638.2696	637.2595	7.9929	[M+H]+	2.3607321869656	2	0.8068	rp	-	-	-	264295	-	5673.87	4860.44	5283.04	4480.89	11531.28	9041.84	9718.67	9224.44	22688.76	20970.33	22378.87	23272.37	35825.65	40686.72	33216.03	33992.71	33556.1	32001.69	33783.04	-	1.45108	0.00247669	1.60923	0.686373	insig	1.30919	1.73514e-06	0.227278	-2.13747	down	1.31506
MW0150035	T3_positive	Glu-Ile-Asp-Thr-Lys	Amino acids and derivatives	Amino acids and derivatives	C25H44N6O11	605.3161	604.3068	5.2795	[M+H]+	7.92737859832265	2	0.8058	rp	-	-	-	264152	-	36208.25	1391.97	48611.82	5693.92	13109.8	919.82	1735.6	1258.34	5517.0	1856.72	11464.95	18292.25	13434.9	37647.86	27526.06	13106.92	9315.66	10031.82	10188.67	-	0.938921	0.107559	2.47006	1.30455	insig	0.254256	0.327279	2.47519	1.30754	insig	1.07442
MW0145959	T3_positive	Asn-Val-Phe-Lys	Amino acids and derivatives	Amino acids and derivatives	C24H38N6O6	507.2886	506.2853	3.4651	[M+H]+	1.7149174343283102	2	0.8057	rp	-	-	-	198367	-	57243.65	67248.01	65548.97	57952.53	49708.7	52156.44	46058.94	52807.04	92452.47	81531.85	89466.04	84132.49	120358.84	127324.67	117621.91	123622.14	77849.04	77607.91	77143.37	-	1.45903	4.29241e-05	1.40665	0.492264	insig	1.23444	0.000435037	0.713479	-0.487057	insig	1.32086
MW0150100	T3_positive	Glu-Phe-Glu	Amino acids and derivatives	Amino acids and derivatives	C19H25N3O8	424.1699	423.1642	3.2087	[M+H]+	1.82688567701576	2	0.8041	rp	-	101086352	-	21661	-	20425.8	22742.28	8405.34	22771.75	31496.32	16114.81	33328.34	33532.19	7303.39	7516.66	14784.66	19901.81	9897.41	8249.93	4181.48	7236.15	17479.35	17487.49	17288.43	-	0.785609	0.204818	0.597193	-0.74373	insig	0.584406	0.22614	1.50172	0.58662	insig	1.20497
MW0158610	T3_positive	Tyr-Ser-Phe-Val-Phe	Amino acids and derivatives	Amino acids and derivatives	C35H43N5O8	662.3078	661.3112	8.0263	[M+H]+	16.4358912946549	2	0.8038	rp	-	-	-	264114	-	428.32	402.18	304.22	104.83	1559.66	985.47	1363.72	1309.14	5242.74	3100.4	5090.82	5149.18	2637.91	2900.27	2182.65	1705.26	5762.06	5706.97	5688.21	-	1.2718	0.0135762	0.507239	-0.979263	insig	1.25762	0.00313529	0.0667029	-3.90611	down	1.1196
MW0145713	T3_positive	Asn-Cys-Met	Amino acids and derivatives	Amino acids and derivatives	C12H22N4O5S2	367.11800000000005	366.1032	6.9236	[M+H]+	19.611596890030103	2	0.8021	rp	-	145454072	-	23037	-	567494.87	556188.69	362092.25	297622.52	640864.42	687272.36	678568.88	575035.99	63040.98	67309.55	39758.34	54943.06	275571.55	284685.51	268134.1	317764.35	392264.23	384572.49	391930.01	-	1.47578	1.5015e-05	5.09285	2.34847	up	1.27906	0.0103489	7.92439	2.9863	up	1.30907
MW0146105	T3_positive	Asp-Glu-Phe	Amino acids and derivatives	Amino acids and derivatives	C18H23N3O8	392.14599999999996	409.1485	2.2146	[M+H-H2O]+	1.60114503245268	2	0.8021	rp	-	10179672	-	19725	-	40446.83	29717.93	41299.62	30051.36	2174.83	6593.6	6242.83	1348.45	11992.49	24626.14	27288.97	22083.18	6530.34	15244.37	10797.91	13801.12	17134.81	17166.06	17456.99	-	1.03842	0.0521829	0.539287	-0.890874	insig	0.952952	0.0237694	1.64571	0.718709	insig	0.992424
MW0146270	T3_positive	Asp-Thr-Gln	Amino acids and derivatives	Amino acids and derivatives	C13H22N4O8	363.1466	362.1438	1.9372	[M+H]+	1.9214145450518998	2	0.8016	rp	-	145454563	-	17692	-	6086.23	25349.78	15814.01	19466.01	44144.02	49739.82	50032.93	50842.52	24714.5	39538.01	25480.63	9199.94	31407.99	31531.7	34106.25	32891.85	31263.62	28947.0	27187.27	-	0.693832	0.300198	1.31339	0.393296	insig	0.450968	0.324555	0.674355	-0.56842	insig	1.29326
MW0153120	T3_positive	Lys-Pro-Ser	Amino acids and derivatives	Amino acids and derivatives	C14H26N4O5	372.228	330.1903	5.1596	[M+CH3CN+H]+	13.6840509250646	2	0.7947	rp	-	145456760	-	16481	-	702.37	2820.83	3248.88	566.52	4584.38	2618.8	4576.42	3297.69	20803.52	24945.45	25388.46	18972.12	19711.66	17220.85	19470.65	15031.4	14192.57	14190.37	13910.29	-	1.05696	0.0556026	0.792752	-0.335058	insig	1.21707	0.000223856	0.0814409	-3.6181	down	1.29219
MW0150926	T3_positive	His-Glu-Phe-Gly-Asp	Amino acids and derivatives	Amino acids and derivatives	C26H33N7O10	604.2312	603.2289	5.1596	[M+H]+	14.127788400450301	2	0.7947	rp	-	-	-	264036	-	5259.89	3792.91	2085.43	6470.83	14490.81	11628.59	11912.43	11764.37	52285.03	55050.3	48778.19	49516.97	85715.49	72893.46	31391.4	93940.46	47281.81	44763.21	45496.68	-	0.552248	0.253681	1.38083	0.465536	insig	1.27931	7.84926e-07	0.0856345	-3.54566	down	1.24118
MW0155188	T3_positive	Phe-Glu-Ser-Phe-Gly	Amino acids and derivatives	Amino acids and derivatives	C28H35N5O9	630.2175	585.2435	4.9389	[M-H+2Na]+	1.6383272432357099	2	0.7943	rp	-	-	-	264063	-	114458.1	101580.42	100410.9	98885.77	73398.37	56480.87	47931.8	72221.13	496076.62	505728.62	493124.94	468341.03	231275.72	222319.52	204903.03	233610.0	244881.06	239476.0	238948.37	-	1.4916	3.30087e-07	0.454399	-1.13797	down	1.31254	9.84092e-07	0.211553	-2.24091	down	1.30021
MW0157744	T3_positive	Thr-Met-Leu	Amino acids and derivatives	Amino acids and derivatives	C15H29N3O5S1	364.1944	363.1828	2.0361	[M+H]+	17.4087854949789	2	0.7936	rp	-	145458152	-	19579	-	1362.27	1784.43	1022.61	1622.61	265.27	979.04	5571.32	1236.43	14620.32	29743.4	33409.82	28722.38	15829.74	15483.01	19290.62	15447.02	8562.97	7791.32	8473.87	-	1.01198	0.0887207	0.620215	-0.689159	insig	1.29253	0.00877982	0.0543863	-4.20061	down	1.149
MW0144011	T3_positive	8(9)-EET methyl ester	FA	Others	C21H34O3	335.2577	334.2508	8.7756	[M+H]+	2.07484538236713	2	0.7931	rp	-	163323624	-	62932	-	46738.31	14984.26	31652.5	37552.53	28230.88	51028.95	45292.32	41177.79	181222.79	142480.09	171261.03	190147.08	131374.56	121725.94	126356.64	123147.19	94526.26	94419.56	95091.31	-	1.32759	0.0193202	0.73361	-0.446915	insig	1.23672	8.24046e-05	0.191104	-2.38757	down	1.27833
MW0063252	T3_positive	(2S,9R,13R,17S)-4,15-dimethoxy-2,6,14,17-tetramethyl-10-oxatetracyclo[7.7.1.02,7.013,17]heptadeca-4,14-diene-3,11,16-trione	Terpenoids	Triterpene	C22H28O6	389.19300000000004	388.1886	2.2942	[M+H]+	0.8311923673431919	2	0.7917	rp	-	5320819	HMDB0036587	-	-	5706.34	2828.87	6219.16	5303.86	4340.48	6079.74	6261.25	3669.18	21177.63	8228.75	9074.14	20268.24	11080.54	20787.59	17226.19	13065.79	11513.57	11001.08	11806.74	-	0.249577	0.843852	1.05807	0.0814307	insig	1.05412	0.0666493	0.341424	-1.55036	down	1.2234
MW0146149	T3_positive	Asp-Ile-Ile-Tyr-Ala	Amino acids and derivatives	Amino acids and derivatives	C28H43N5O9	594.3108	593.3061	5.1191	[M+H]+	1.7991130723115802	2	0.7899	rp	-	-	-	264623	-	16142.33	16701.57	20922.52	13332.28	9257.11	12360.83	8619.7	3632.78	55556.61	72360.43	60976.98	57063.5	31335.41	17710.02	28847.7	26182.12	33473.35	35009.66	35191.17	-	1.39726	0.000418977	0.423143	-1.24078	down	1.28719	0.000409618	0.272806	-1.87405	down	1.13762
MW0144770	T3_positive	Ala-Tyr-Asn-Glu	Amino acids and derivatives	Amino acids and derivatives	C21H29N5O9	496.2087	495.1965	6.3923	[M+H]+	4.16977497426642	2	0.7871	rp	-	-	-	111303	-	5383.83	7814.22	6631.51	5116.9	28931.31	25196.22	31487.18	32251.33	51564.24	39802.18	34937.42	34546.19	45706.75	43395.88	38399.67	45437.5	36774.66	35047.48	35546.73	-	0.478481	0.521655	1.07516	0.104554	insig	1.29387	0.00288779	0.155091	-2.68881	down	1.21492
MW0158566	T3_positive	Tyr-Phe-Glu	Amino acids and derivatives	Amino acids and derivatives	C23H27N3O7	502.1565	457.1849	2.7119999999999997	[M-H+2Na]+	1.4478354319629498	2	0.7861	rp	-	57396003	-	17730	-	5049.74	1943.08	11341.55	8764.63	9592.15	7667.36	15830.9	10074.72	49522.94	43480.75	61656.52	57218.76	39538.46	28096.69	25377.98	35356.58	21736.88	21795.06	22161.36	-	1.27508	0.007562	0.605863	-0.722936	insig	1.20443	0.000291851	0.127898	-2.96693	down	1.23006
MW0105876	T3_positive	Asp-Ser-Arg	Amino acids and derivatives	Amino acids and derivatives	C13H24N6O7	377.1788	376.1706	4.4666	[M+H]+	10.1521775175684	2	0.7856	rp	-	145454545	-	22987	-	88413.34	81001.51	71404.22	70372.3	88164.57	174533.98	95330.23	123878.22	137376.26	154261.88	31774.18	146790.57	47487.35	55562.4	62540.76	47716.56	83924.58	88647.08	88112.0	-	0.831493	0.1111	0.453649	-1.14035	insig	0.338117	0.261941	0.661824	-0.595481	insig	1.17498
MW0144590	T3_positive	Ala-His-Gly-Val-Asp	Amino acids and derivatives	Amino acids and derivatives	C20H31N7O8	498.2309	497.2234	4.3512	[M+H]+	4.7884983372814505	2	0.7854	rp	-	-	-	264345	-	1888.05	1341.86	1484.75	1351.72	4764.22	5910.44	3829.51	3140.62	911.73	6488.66	1310.6	5239.25	40582.04	35356.56	30771.65	44851.16	3168.4	3495.48	3567.72	-	1.36765	0.000405233	10.8644	3.44154	up	0.517367	0.253499	0.434858	-1.20138	insig	1.30616
MW0058413	T3_positive	1-(9Z-nonadecenoyl)-glycero-3-phosphoethanolamine	GP	PE	C24H48NO7P	493.3162	493.3168	7.1516	[M+]+	2.30048300269929	2	0.7852	rp	-	52925138	-	77685	-	7518.89	7444.83	4207.35	4373.66	3303.56	9261.7	4859.77	1864.81	1368.8	397.25	220.53	1708.64	359.45	2451.68	2733.23	1151.56	3310.24	3303.26	3223.27	-	0.546801	0.309258	1.81205	0.857622	insig	1.13048	0.00790622	6.37167	2.67167	up	0.837176
MW0151133	T3_positive	His-Tyr-Met	Amino acids and derivatives	Amino acids and derivatives	C20H27N5O5S1	450.1931	449.1733	2.3141	[M+H]+	4.56068453438007	2	0.7849	rp	-	145456011	-	22846	-	16521.89	3125.02	5073.41	1680.38	12838.47	3891.67	16693.77	15072.36	17592.21	77425.09	75546.88	31112.49	48873.63	37556.72	50223.72	51869.7	11369.11	11826.26	10342.98	-	0.166019	0.84597	0.934782	-0.0972978	insig	1.09608	0.0612319	0.130906	-2.9334	down	1.15202
MW0157658	T3_positive	Thr-His-Cys-Asn-Gln	Amino acids and derivatives	Amino acids and derivatives	C22H35N9O9S	602.2232	601.2278	5.1596	[M+H]+	16.2031746220696	2	0.7846	rp	-	-	-	264965	-	47459.92	105271.47	116168.42	102067.28	188978.6	184435.0	197067.98	195771.2	946621.04	1023073.98	912239.69	923013.89	550241.66	565724.02	590604.24	548224.92	517340.2	517469.16	507968.45	-	1.48468	0.000157764	0.592595	-0.754881	insig	1.28476	8.97877e-07	0.097496	-3.35851	down	1.32532
MW0150512	T3_positive	Gly-Tyr-Asn-Ser-Tyr	Amino acids and derivatives	Amino acids and derivatives	C27H34N6O10	603.2286	602.2336	3.1292	[M+H]+	8.478350451541429	2	0.7814	rp	-	-	-	264370	-	21300.27	24997.43	20976.55	10405.75	29958.92	29610.13	27375.93	30147.93	24877.02	17374.38	19112.79	32783.78	14000.16	10639.29	7816.84	12429.9	22825.32	23637.45	23004.23	-	1.2642	0.0312738	0.476762	-1.06866	down	0.441882	0.413482	0.825084	-0.277387	insig	1.26464
MW0152231	T3_positive	Leu-Arg-Pro-Thr-Leu	Amino acids and derivatives	Amino acids and derivatives	C27H50N8O7	599.3956	598.3802	6.3324	[M+H]+	1.49274712055532	2	0.7811	rp	-	-	-	264428	-	40419.35	123742.13	89603.1	116209.97	32922.25	14218.68	29629.53	10629.7	28444.86	53475.89	22525.85	41366.82	34058.02	25469.67	27916.82	14750.65	28946.82	30356.64	28293.05	-	0.708736	0.232611	0.700863	-0.512797	insig	0.991322	0.0522381	2.53731	1.3433	insig	0.351156
MW0158143	T3_positive	Trp-Glu-Glu	Amino acids and derivatives	Amino acids and derivatives	C21H26N4O8	463.1904	462.1751	2.6125	[M+H]+	19.432987982021803	2	0.7811	rp	-	11317175	-	17885	-	37325.56	34268.07	25360.35	16076.53	22167.66	19693.93	14867.99	8246.76	11873.93	7977.53	15162.08	12797.62	30242.43	24708.64	30877.24	34431.56	22102.67	21818.92	22363.4	-	1.39451	0.000505729	2.51531	1.33074	up	1.0834	0.0368422	2.3641	1.24129	up	1.01688
MW0138858	T3_positive	Malvidin 3-(6''-p-coumarylglucoside)	Flavonoids	Anthocyanidins	C32H31O14+	638.1697	639.1714	2.8902	[M+]+	8.08602468613541	2	0.7807	rp	-	44256988	-	47150	-	12795.73	12190.72	11575.26	21609.11	10136.81	14100.23	9717.34	7726.49	5581.69	7751.54	6782.54	3000.07	6870.99	5713.17	5598.22	6400.08	9394.58	9655.99	9466.26	-	0.32501	0.751366	1.06345	0.0887475	insig	1.09759	0.0264862	2.51649	1.33141	up	1.11671
MW0152845	T3_positive	Lys-Ala-Gln	Amino acids and derivatives	Amino acids and derivatives	C14H27N5O5	390.167	345.2012	2.2246	[M-H+2Na]+	13.383472429922	2	0.7798	rp	-	145456567	-	23367	-	13924.38	9613.48	19521.48	23326.86	12424.35	3889.93	12036.61	6434.85	32313.55	31540.93	53660.78	47909.27	34455.28	29706.46	46965.64	31951.97	26832.7	26322.86	28311.54	-	0.461287	0.444926	0.864922	-0.209358	insig	1.11717	0.013191	0.401308	-1.31722	down	1.1958
MW0155967	T3_positive	Pro-Phe-Tyr	Amino acids and derivatives	Amino acids and derivatives	C23H27N3O5	470.1657	425.1951	2.0658	[M-H+2Na]+	3.0062786344854904	2	0.7794	rp	-	25121085	-	18874	-	15751.59	20176.64	16997.44	26857.54	9545.43	7611.86	9431.31	13102.88	7295.91	12431.02	8438.21	6313.63	6014.27	5332.93	9206.99	8744.91	12484.15	12689.14	12081.58	-	0.458284	0.466589	0.849772	-0.234852	insig	1.15636	0.0120307	2.31398	1.21038	up	0.778297
MW0152916	T3_positive	Lys-Asp-Tyr-Glu-Leu	Amino acids and derivatives	Amino acids and derivatives	C30H46N6O11	667.3118	666.3225	8.383	[M+H]+	24.154680746641503	2	0.7786	rp	-	-	-	264559	-	170.91	59.38	101.78	88.06	603.43	666.89	292.5	82.23	1808.65	1616.48	1646.67	1470.42	355.76	436.27	450.53	150.33	1642.43	1592.75	1598.12	-	1.39753	1.19825e-05	0.212908	-2.2317	down	1.2908	5.75642e-05	0.0642183	-3.96087	down	0.0219364
MEDN1835	T3_positive	alpha-Methylphenylalanine	Amino acids and derivatives	Amino acids and derivatives	C10H13NO2	162.0903	179.0946	3.8231	[M+H-H2O]+	1.57102260502029	2	0.7783	rp	-	108055	HMDB0029223	-	-	1305.23	51.95	1012.34	550.89	1712.84	2866.89	2009.76	2516.58	874.32	329.13	229.46	177.54	4166.63	689.61	3696.36	3920.85	2223.1	2153.87	2161.53	-	1.24735	0.0420694	7.74532	2.95332	up	0.193213	0.351351	1.81341	0.858707	insig	0.154082
MW0145747	T3_positive	Asn-Glu-Thr-Glu	Amino acids and derivatives	Amino acids and derivatives	C18H29N5O11	492.1855	491.1864	3.9227	[M+H]+	16.438188033580598	2	0.7779	rp	-	-	-	193002	-	10323.7	7566.74	8310.88	6626.58	20788.13	16770.16	19924.11	22618.7	4110.9	8822.72	9367.18	6368.27	4240.64	3392.57	2574.79	3605.24	25722.65	26221.89	25680.07	-	1.19467	0.0497366	0.481817	-1.05344	down	0.412328	0.502364	1.14506	0.195427	insig	1.30909
MW0110081	T3_positive	Trp-Ser-Lys	Amino acids and derivatives	Amino acids and derivatives	C20H29N5O5	420.2225	419.2169	4.3211	[M+H]+	0.0717731041868587	2	0.7778	rp	-	145458487	-	22695	-	46143.48	48925.88	55765.6	54984.98	36493.23	42648.53	27969.56	32903.81	168076.76	164056.41	186728.3	228155.14	85127.93	125270.45	138999.54	116535.38	74346.79	76292.34	76134.87	-	1.2511	0.0102145	0.623725	-0.681017	insig	1.29646	0.00228206	0.275523	-1.85976	down	1.27787
MW0110078	T3_positive	Trp-Phe-Arg	Amino acids and derivatives	Amino acids and derivatives	C26H33N7O4	507.2593	507.2594	3.2133	[M+]+	0.8495558703753449	2	0.7773	rp	-	145458454	-	17039	-	10519.51	10902.71	10875.9	7833.54	2554.53	1571.77	696.65	1031.16	3362.21	5664.65	3600.01	4192.32	5372.84	5848.92	3860.23	2255.95	7829.69	7595.01	7628.51	-	0.0324174	0.898018	1.03084	0.0438243	insig	1.22425	0.00100256	2.38606	1.25463	up	1.05703
MW0009986	T3_positive	Trimidox	Phenolic acids	Phenolic acids	C7H8N2O4	202.0814	184.0484	0.8635	[M+NH4]+	1.91650934752374	2	0.7756	rp	-	135465815	-	-	-	127328.18	114914.27	128995.19	122853.08	104360.4	108386.31	103750.4	101623.64	198377.86	189517.36	201675.78	197465.07	213781.03	223599.16	197371.21	210717.24	159889.42	159940.36	156270.61	-	1.0596	0.0671798	1.07424	0.103321	insig	1.29941	2.71353e-06	0.627787	-0.671654	insig	1.32032
MW0109308	T3_positive	Pro-Asp-Arg	Amino acids and derivatives	Amino acids and derivatives	C15H26N6O6	431.1652	386.1914	1.5205	[M-H+2Na]+	2.75140948188752	2	0.7754	rp	-	145457412	-	21036	-	5525.35	5762.78	10617.1	5344.85	21266.57	20707.78	9945.23	16854.01	51266.19	41379.92	39474.17	43779.78	50425.66	51657.13	50296.06	48783.96	35419.17	35417.82	35026.1	-	1.0477	0.0893131	1.14362	0.193608	insig	1.28214	0.000120805	0.154918	-2.69042	down	1.23743
MW0145369	T3_positive	Arg-His-Asn-Lys	Amino acids and derivatives	Amino acids and derivatives	C22H39N11O6	553.3237	553.3085	6.0747	[M+]+	0.267665754257528	2	0.7748	rp	-	-	-	218107	-	28673.2	48038.7	27475.71	41503.87	121268.73	203755.59	103058.19	207667.75	171752.52	192314.42	207311.17	214602.96	122939.39	76760.09	73524.29	23203.32	73348.72	66715.53	58155.55	-	1.18593	0.00466734	0.377143	-1.40682	down	1.28734	4.77794e-05	0.185363	-2.43158	down	0.886331
MW0153872	T3_positive	Met-Phe	Amino acids and derivatives	Amino acids and derivatives	C14H20N2O3S	296.1124	296.1195	4.0016	[M+]+	16.686796362535	2	0.7731	rp	-	100048	HMDB0028980	-	-	8692.35	13065.92	2714.49	12980.26	3045.29	3252.35	4217.28	2138.42	1830.02	4932.54	6927.26	3943.21	216.93	378.17	885.82	535.9	3068.84	3086.44	3186.86	-	1.36405	0.0334445	0.114377	-3.12813	down	0.680418	0.134373	2.12403	1.0868	insig	1.22522
MW0137929	T3_positive	Deoxysappanone B 7,3'-dimethyl ether	Others	Ketone compounds	C18H18O5	378.131	314.1154	6.1638	[M+CH3CN+Na]+	3.2692502824716003	2	0.7728	rp	-	16667741	-	43628	-	313.71	1596.57	64.88	1975.24	2931.55	6069.11	5973.73	4526.52	155.53	631.46	43.68	184.29	1044.35	756.58	340.85	1297.78	2830.37	2593.69	2316.89	-	1.06347	0.0541041	3.38886	1.7608	up	0.552071	0.217659	3.89217	1.96058	insig	1.20659
MW0154288	T3_positive	Nap-Lys-OH	Amino acids and derivatives	Amino acids and derivatives	C24H25N3O6	452.1753	451.1743	2.4732	[M+H]+	8.75368518810094	2	0.7703	rp	-	-	-	65277	-	14029.76	17864.79	21481.47	18622.77	19280.4	20945.72	29248.46	23703.4	4202.61	6660.53	5154.52	7321.8	5063.04	4472.66	1449.81	4573.56	10433.54	11756.9	11600.35	-	0.789515	0.124621	0.666642	-0.585015	insig	1.2483	0.00160598	3.08485	1.6252	up	1.23221
MW0105473	T3_positive	Ala-Lys-Lys	Amino acids and derivatives	Amino acids and derivatives	C15H31N5O4	422.1645	345.2376	2.135	[M-H+2K]+	2.29614297751851	2	0.7698	rp	-	54385156	-	15715	-	22027.68	9687.6	28852.4	57590.69	13361.81	10233.95	8232.1	5564.26	15231.36	8468.32	8006.95	13913.5	9765.2	3692.74	7433.1	3512.21	7382.85	8657.09	8954.45	-	1.01273	0.070349	0.534923	-0.902597	insig	0.828828	0.17151	2.59005	1.37298	insig	0.694015
MW0150452	T3_positive	Gly-Phe-Ile-Ser-Arg	Amino acids and derivatives	Amino acids and derivatives	C26H42N8O7	579.3266	578.3176	5.8373	[M+H]+	6.1960310976476505	2	0.769	rp	-	-	-	264404	-	50667.7	54903.87	55150.07	48363.83	28080.46	35128.73	32328.09	34328.33	1759.78	2383.97	5413.95	6077.9	9752.66	15058.46	3554.17	16330.55	30116.65	30225.52	29164.52	-	1.0086	0.0827277	2.85859	1.51531	up	1.26666	1.60174e-06	13.3724	3.74119	up	1.08075
MW0126898	T3_positive	Tubastatin A	Heterocyclic compounds	Heterocyclic compounds	C20H21N3O2	336.1669	335.1634	1.9572	[M+H]+	6.780016005052401	2	0.7675	rp	-	49850262	-	-	-	3117.93	2220.62	2788.21	3512.25	22079.76	18011.69	20401.94	15510.41	38447.48	34275.83	45729.48	38402.15	53859.17	47185.47	52973.0	50975.77	33897.42	34049.44	34121.94	-	1.28722	0.00772001	1.3069	0.386147	insig	1.3073	0.000542031	0.0742024	-3.75239	down	1.30082
MW0156798	T3_positive	Ser-Ile-His-Arg	Amino acids and derivatives	Amino acids and derivatives	C21H37N9O6	512.2929	511.2867	6.1341	[M+H]+	5.54708394243307	2	0.7668	rp	-	-	-	226413	-	15654.1	14460.5	17757.02	19365.12	56542.38	47254.57	65830.03	51646.61	153130.84	149493.09	143607.06	168440.11	76363.03	71041.76	67719.88	68531.57	69568.07	69376.44	69513.89	-	1.48603	0.00017589	0.461476	-1.11567	down	1.31023	7.56442e-05	0.109387	-3.19249	down	1.07236
MW0005269	T3_positive	4-Nitroanisole	Benzene and substituted derivatives	Benzene and substituted derivatives	C7H7NO3	329.0746	153.0426	3.1292	[2M+Na]+	1.8934699726003101	2	0.7664	rp	-	7485	HMDB0246530	-	C07555	77290.42	73680.91	88870.3	78124.54	52403.52	46304.95	53070.84	40935.49	13202.24	24407.24	17692.3	23808.63	26754.78	9952.8	27304.79	25327.07	41264.94	41179.36	42132.24	-	0.165024	0.625673	1.1293	0.17543	insig	1.2724	1.07364e-05	4.01927	2.00693	up	1.06845
MW0004599	T3_positive	4-Amino-2,6-dinitrotoluene	Benzene and substituted derivatives	Benzene and substituted derivatives	C7H7N3O4	261.0557	197.0437	1.3069	[M+CH3CN+Na]+	3.23717956760561	2	0.7663	rp	-	29574	HMDB0246344	-	C16394	8548.53	12704.83	13641.65	7318.13	11813.14	2223.14	13737.92	6371.69	1954.01	584.35	322.63	160.26	2310.09	481.97	2268.89	124.5	4936.0	3963.07	5188.98	-	0.284042	0.476867	1.71633	0.779324	insig	1.20258	0.005909	13.9721	3.80447	up	0.987877
MW0153159	T3_positive	Lys-Thr-Ser	Amino acids and derivatives	Amino acids and derivatives	C13H26N4O6	334.1751	334.1852	4.1602	[M+]+	21.5266232075351	2	0.7629	rp	-	145456786	-	18738	-	17986.96	19335.08	16313.3	17383.46	4258.13	10502.58	9913.39	9437.05	15743.28	14130.24	20245.04	19748.32	15328.05	8814.83	15578.82	5866.08	15477.36	15134.76	15453.01	-	0.938883	0.0860107	0.652495	-0.615962	insig	0.142312	0.868114	1.01649	0.0235923	insig	0.435923
MW0121542	T3_positive	2-ammonio-3-(5-hydroxy-1H-indol-3-yl)propanoate	Amino acids and derivatives	Amino acids and derivatives	C11H12N2O3	221.0915	220.0848	1.3802	[M+H]+	2.2738399949418	2	0.7625	rp	-	25243949	HMDB0000472	-	-	37155.86	31875.42	38643.56	37734.2	136609.65	132046.8	130111.84	124927.31	92403.12	85893.73	48381.14	84998.78	50394.46	51743.49	48294.35	49368.0	64722.45	62420.61	60834.88	-	1.12039	0.0673536	0.64105	-0.641492	insig	1.16489	0.0237923	0.466538	-1.09993	down	1.32471
MW0156774	T3_positive	Ser-His-Glu-Ala-Glu	Amino acids and derivatives	Amino acids and derivatives	C22H33N7O11	616.2061	571.2238	5.2101	[M-H+2Na]+	6.2373175844054005	2	0.7625	rp	-	-	-	264727	-	3935.75	3524.23	3514.46	2384.46	8130.02	2200.69	6277.72	5303.79	9952.29	12163.6	9721.63	11118.89	3759.52	4916.35	5203.7	4683.23	9766.23	9033.14	9546.13	-	1.45336	0.000319059	0.432131	-1.21046	down	1.27496	0.000113427	0.310987	-1.68507	down	0.129426
MW0152484	T3_positive	Leu-Ser-Gln-Pro-Lys	Amino acids and derivatives	Amino acids and derivatives	C25H45N7O8	572.3377	571.3330000000001	5.1596	[M+H]+	0.8158188482829691	2	0.7622	rp	-	-	-	264091	-	4232.71	2032.45	1843.6	1825.21	1320.88	1444.85	4430.91	1710.03	14365.09	19333.7	11729.2	17530.49	14399.38	8533.77	15662.84	14360.38	7999.54	8776.51	8339.97	-	0.575326	0.32308	0.841132	-0.249596	insig	1.26087	0.00233879	0.157786	-2.66396	down	1.23039
MW0152982	T3_positive	Lys-His-Ala-Val-Ser	Amino acids and derivatives	Amino acids and derivatives	C23H40N8O7	540.3061	540.302	6.5305	[M+]+	2.17786955911258	2	0.7619	rp	-	-	-	264878	-	45790.59	61610.76	56101.45	55993.23	40050.39	32528.61	37917.88	37780.15	88926.07	94254.96	90813.98	90305.34	21418.94	22426.96	26178.82	31066.24	61245.99	59959.97	59794.68	-	1.48066	3.91146e-06	0.277493	-1.84947	down	1.25699	0.000724101	0.602514	-0.730934	insig	1.13962
MW0150966	T3_positive	His-Ile-Arg-Glu	Amino acids and derivatives	Amino acids and derivatives	C23H39N9O7	553.2992	553.2972	6.2924	[M+]+	1.9934611173776497	2	0.7617	rp	-	-	-	154562	-	17608.56	15067.95	22436.28	10280.78	16868.1	7099.93	11266.93	19329.19	38533.28	53294.56	46107.64	47292.38	28626.29	28729.32	32413.64	34621.79	30739.51	31257.33	30578.34	-	1.33729	0.00887021	0.671557	-0.574419	insig	1.21864	0.000316951	0.353044	-1.50208	down	1.12104
MW0145529	T3_positive	Arg-Trp-His	Amino acids and derivatives	Amino acids and derivatives	C23H31N9O4	498.2529	497.2499	4.4812	[M+H]+	1.31731606690035	2	0.7616	rp	-	145453965	-	16219	-	4524.19	21408.85	7831.05	10363.11	39421.28	36696.44	33252.74	35079.63	89512.51	88363.2	86578.0	87024.29	42543.18	28012.94	35869.75	34292.6	43013.81	41590.33	42088.01	-	1.46228	0.000240272	0.400362	-1.32062	down	1.23884	0.000163347	0.125548	-2.99369	down	0.202931
MW0150183	T3_positive	Glu-Tyr-Arg-Asp	Amino acids and derivatives	Amino acids and derivatives	C24H35N7O10	582.2312	581.2445	1.4602	[M+H]+	22.7662281613127	2	0.7615	rp	-	-	-	135362	-	5776.26	3460.36	5597.57	5129.47	2330.17	1909.71	5033.15	8462.01	2580.53	5079.77	6192.19	4851.12	1106.26	1664.33	1200.21	1443.88	4346.08	2884.18	4020.57	-	1.37873	0.0203827	0.289499	-1.78837	down	0.220594	0.745944	1.06737	0.0940595	insig	1.00836
MW0004154	T3_positive	3-Nitrophenylhydrazine	Benzene and substituted derivatives	Benzene and substituted derivatives	C6H7N3O2	195.0907	153.0538	3.9029	[M+CH3CN+H]+	5.33516551499247	2	0.7612	rp	-	3940977	HMDB0245950	-	-	3358.18	2507.64	2419.73	4943.67	974.27	263.87	854.98	122.09	5268.85	5563.81	9622.51	8623.81	8169.73	8720.34	7149.44	9659.18	5467.51	5683.04	5622.65	-	0.600691	0.390372	1.15887	0.212716	insig	1.08315	0.0270217	0.454941	-1.13625	down	1.2305
MW0150978	T3_positive	His-Ile-Phe	Amino acids and derivatives	Amino acids and derivatives	C21H29N5O4	433.2583	415.222	6.6678	[M+NH4]+	2.47174240494113	2	0.7609	rp	-	145455879	-	21780	-	207827.71	260998.59	226992.8	222012.81	178240.36	187986.41	187250.2	161530.61	28335.19	8690.13	34588.65	32223.11	33291.39	42690.5	49785.79	44421.72	120755.54	119419.09	120809.75	-	0.891837	0.0611902	1.639	0.712819	insig	1.24069	3.69725e-05	8.83915	3.14391	up	1.31097
MW0150003	T3_positive	Glu-Glu-Tyr	Amino acids and derivatives	Amino acids and derivatives	C19H25N3O9	440.1647	439.1591	2.2345	[M+H]+	1.66272555526127	2	0.7608	rp	-	9549242	-	22882	-	52136.83	46509.8	57637.02	61715.04	59736.82	50614.38	69784.84	60839.15	37791.1	45018.55	23543.23	43107.74	39075.43	18285.91	35436.32	25369.91	48619.72	48291.1	43075.64	-	0.607059	0.292812	0.790627	-0.338931	insig	0.940521	0.030975	1.45857	0.544554	insig	1.13618
MW0156749	T3_positive	Ser-Gly-Ala-Asn-Lys	Amino acids and derivatives	Amino acids and derivatives	C18H33N7O8	476.2493	475.2391	5.0791	[M+H]+	3.81308997373368	2	0.7606	rp	-	-	-	264237	-	42667.2	33506.24	31947.38	23683.94	10582.92	11804.74	10743.2	10844.08	26162.23	27628.02	35458.29	32026.45	12689.39	12109.51	10939.48	14822.59	18783.94	18441.64	18934.58	-	1.45021	0.00168207	0.416912	-1.26219	down	0.257438	0.580122	1.08683	0.12012	insig	0.834031
MW0150099	T3_positive	Glu-Phe-Asp-Glu	Amino acids and derivatives	Amino acids and derivatives	C23H30N4O11	538.1788	538.1911	5.4989	[M+]+	0.5130746361008051	2	0.7602	rp	-	-	-	129123	-	16713.76	11424.73	28661.12	25841.04	45543.2	42891.19	44201.18	42885.12	33762.07	17498.52	37945.28	49535.19	16582.7	30967.49	39915.81	36047.28	40284.44	38570.66	40106.8	-	0.208921	0.666133	0.890243	-0.167729	insig	0.743426	0.130649	0.595647	-0.747471	insig	0.848083
MW0150281	T3_positive	Gly-Ala-Arg-Ala-Glu	Amino acids and derivatives	Amino acids and derivatives	C19H34N8O8	502.2489	502.25	1.3404	[M+]+	0.17887850207936398	2	0.7598	rp	-	-	-	265009	-	4784.26	3655.47	3170.52	5496.01	2980.7	1639.8	2795.27	1579.66	10060.88	3769.11	6105.23	4825.47	6899.08	18933.24	5905.87	5720.96	5711.68	5772.39	5578.09	-	0.552452	0.412779	1.51285	0.597267	insig	0.627894	0.26618	0.690864	-0.533527	insig	1.13367
MW0157752	T3_positive	Thr-Phe-Asp-Glu-Ile	Amino acids and derivatives	Amino acids and derivatives	C28H41N5O11	623.2845	623.2803	7.6968	[M+]+	6.876563697337001	2	0.7595	rp	-	-	-	264862	-	51417.03	22129.79	47109.71	19218.39	208952.96	166842.93	145615.56	120911.36	486699.48	692864.03	338779.08	412124.02	795876.07	892104.04	736904.43	844108.57	122861.97	127476.34	122013.6	-	1.23641	0.0151149	1.69337	0.759897	insig	1.26892	0.00940734	0.0724565	-3.78674	down	1.30572
MW0155415	T3_positive	Phe-Val-Ser-Glu-Ala	Amino acids and derivatives	Amino acids and derivatives	C25H37N5O9	569.293	551.2591	6.1341	[M+NH4]+	2.60218171414158	2	0.7587	rp	-	-	-	264151	-	41150.44	41422.11	59289.0	33850.11	210660.23	198515.56	186336.07	202133.65	379638.79	339440.84	357832.56	345335.22	196196.52	184859.13	210713.06	189326.24	217850.32	217762.48	214966.08	-	1.48275	1.96459e-05	0.549198	-0.864603	insig	1.30167	8.63943e-07	0.123545	-3.01689	down	0.292405
MW0156650	T3_positive	Ser-Arg-Phe-Lys	Amino acids and derivatives	Amino acids and derivatives	C24H40N8O6	554.3415	536.3071	6.3124	[M+NH4]+	0.206264556021845	2	0.7585	rp	-	-	-	229167	-	3782.64	3967.59	1903.29	7139.18	13863.95	16425.53	20028.1	6291.7	15924.06	34357.7	21384.89	21349.74	8493.0	6018.75	16438.53	6344.85	10956.04	10536.88	10913.9	-	1.22127	0.0292801	0.400952	-1.3185	down	1.20811	0.013272	0.180535	-2.46965	down	0.59286
MW0107100	T3_positive	Gly-Val-Gln	Amino acids and derivatives	Amino acids and derivatives	C12H22N4O5	387.1325	302.159	3.6832	[M+K+HCOOH]+	2.7577385249344397	2	0.7584	rp	-	44347799	-	19452	-	10592.55	6788.11	7494.21	14382.73	11464.69	6544.22	7942.12	8711.68	21301.26	14934.8	21221.54	9005.91	9197.18	9982.69	8164.02	4066.87	12823.0	13539.06	13055.08	-	1.09202	0.0509473	0.472602	-1.0813	down	0.815667	0.10469	0.590664	-0.759591	insig	0.297847
MW0149808	T3_positive	Gln-Ser-Tyr-Phe-Val	Amino acids and derivatives	Amino acids and derivatives	C31H42N6O9	642.2957	642.3013	7.4981	[M+]+	0.548994201541383	2	0.7583	rp	-	-	-	264521	-	924.66	2049.91	746.83	383.4	11649.31	7746.47	8407.24	9959.27	8860.37	6797.52	10475.83	9374.64	7570.98	8899.46	8777.64	7364.7	8548.9	8563.02	8361.24	-	0.432926	0.44618	0.918454	-0.122721	insig	1.23075	0.000575112	0.115601	-3.11277	down	0.634644
MW0146043	T3_positive	Asp-Asn-Phe-Lys-Ala	Amino acids and derivatives	Amino acids and derivatives	C26H39N7O9	593.2914	593.2809	3.7134	[M+]+	1.8200887664267098	2	0.7582	rp	-	-	-	264686	-	18662.48	14410.48	21202.65	17487.17	6626.94	9870.1	7481.1	12698.98	13418.43	14572.36	14001.65	22381.89	32664.09	34574.69	35177.44	28985.52	12242.4	13360.71	9893.04	-	1.38168	0.00100965	2.04121	1.02943	up	0.43066	0.497788	1.11477	0.15675	insig	1.27625
MW0158381	T3_positive	Tyr-Arg-Lys-Asp	Amino acids and derivatives	Amino acids and derivatives	C25H40N8O8	625.2705	580.2969	7.9247	[M-H+2Na]+	1.23597746777635	2	0.7582	rp	-	-	-	261241	-	130.76	295.04	370.25	384.65	480.65	353.74	418.57	319.85	1793.72	1225.23	254.93	888.02	1229.8	6849.16	1250.3	5290.95	6448.69	6624.93	6142.11	-	0.916982	0.163999	3.51287	1.81265	insig	0.894861	0.101528	0.283693	-1.8176	insig	1.1442
MW0146029	T3_positive	Asp-Arg-Phe	Amino acids and derivatives	Amino acids and derivatives	C19H28N6O6	436.2133	436.207	2.4137	[M+]+	1.65626042500063	2	0.758	rp	-	145454357	-	17023	-	17118.03	22545.08	10376.98	11440.67	2639.76	6429.75	5129.38	4882.27	16057.75	14678.8	6970.84	6517.72	3130.41	8055.06	2647.67	14518.15	8731.42	7840.07	8922.33	-	0.695422	0.328647	0.641068	-0.641451	insig	0.584419	0.296356	1.39018	0.475269	insig	0.24635
MW0105883	T3_positive	Asp-Val-Arg	Amino acids and derivatives	Amino acids and derivatives	C15H28N6O6	406.2416	388.207	3.9624	[M+NH4]+	6.199074173540049	2	0.7579	rp	-	11749562	-	23488	-	31346.06	35432.02	42799.11	17442.1	29828.69	33388.46	26213.56	30977.43	54036.78	57035.06	68900.68	22289.71	61374.52	58502.56	70441.63	63555.89	23461.05	24279.46	25903.98	-	0.659356	0.288835	1.25518	0.327889	insig	0.640908	0.161865	0.627993	-0.671179	insig	1.299
MW0158602	T3_positive	Tyr-Ser-Glu	Amino acids and derivatives	Amino acids and derivatives	C17H23N3O8	398.1635	397.1485	2.135	[M+H]+	1.0608479274765201	2	0.7579	rp	-	145458756	-	16787	-	51746.05	109173.23	71773.09	112263.14	5517.48	26944.48	14062.91	14607.82	4330.71	1157.09	4234.54	2308.24	630.28	4382.37	1780.92	5903.59	5866.93	6323.93	4337.74	-	0.134431	0.911577	1.05541	0.0777996	insig	1.27305	0.0108443	28.6732	4.84163	up	1.01276
MADN0522	T3_positive	4-Acetamidobenzoic acid	Benzene and substituted derivatives	Benzene and substituted derivatives	C9H9NO3	221.0915	179.0582	1.6398	[M+CH3CN+H]+	0.888969687480312	2	0.7576	rp	-	19266	HMDB0246328	-	-	63869.11	59982.61	64117.49	59144.09	224344.01	223124.93	223204.81	224536.97	173891.9	178784.51	244687.75	169104.13	93758.6	87080.78	96230.29	93615.76	158437.48	153152.38	157917.27	-	1.43533	0.0109622	0.483628	-1.04803	down	1.29098	0.00517404	0.322405	-1.63305	down	1.32474
MW0149774	T3_positive	Gln-Phe-Glu	Amino acids and derivatives	Amino acids and derivatives	C19H26N4O7	423.1814	422.1801	3.4949	[M+H]+	3.1816570427817594	2	0.7575	rp	-	145455173	-	18122	-	19536.07	33104.05	14015.89	17531.12	9597.13	1737.6	13265.72	9752.39	14456.94	31963.66	12637.27	27258.85	57512.77	24302.68	53835.83	37698.98	23719.98	22640.89	24603.53	-	1.04545	0.0605938	2.0083	1.00598	up	0.00294888	0.935711	0.975328	-0.0360403	insig	1.09416
MW0105634	T3_positive	Antanapeptin C	Benzene and substituted derivatives	Benzene and substituted derivatives	C41H64N4O8	740.4613	740.4724	7.2787	[M+]+	6.9164396543152	2	0.7572	rp	-	15546252	-	65434	-	7527.82	5460.22	4212.6	2931.9	3175.22	949.89	1223.13	474.84	3376.07	1085.72	177.54	2618.24	904.22	886.02	2162.21	2715.81	3014.62	2702.57	2811.22	-	0.212572	0.870284	0.918801	-0.122176	insig	0.844264	0.0414902	2.77401	1.47197	insig	0.268589
MW0147998	T3_positive	Cys-Gln-Gln	Amino acids and derivatives	Amino acids and derivatives	C13H23N5O6S1	378.1411	377.1369	2.0756	[M+H]+	9.17218245746199	2	0.7568	rp	-	71471965	-	17212	-	479469.03	452007.33	488050.02	461937.82	840432.68	768640.51	785880.16	866803.93	359610.68	351830.99	357550.99	326082.36	321578.97	380204.07	321894.65	339829.11	467323.23	471055.92	467204.0	-	0.323783	0.640022	0.977372	-0.0330208	insig	1.28077	3.81483e-05	1.34865	0.431513	insig	1.31513
MW0149865	T3_positive	Gln-Val-Lys-Glu-Leu	Amino acids and derivatives	Amino acids and derivatives	C27H49N7O9	633.3969	615.3592	5.4588	[M+NH4]+	3.1818258158878	2	0.7567	rp	-	-	-	264720	-	14339.11	8510.98	11967.89	9323.93	33201.62	23217.76	20583.75	20449.25	20982.28	17432.76	17192.87	22194.56	16016.36	26149.95	10814.66	24131.53	19579.16	19329.59	18928.86	-	0.172702	0.965999	0.991132	-0.0128512	insig	1.14228	0.00370989	0.567359	-0.817667	insig	0.57078
MW0144639	T3_positive	Ala-Leu-Leu-Leu-Trp	Amino acids and derivatives	Amino acids and derivatives	C32H50N6O6	615.395	614.3792	6.1933	[M+H]+	9.81524319698024	2	0.7567	rp	-	-	-	264102	-	103038.76	158486.85	109387.57	99974.08	40841.55	36824.13	25792.44	34167.27	47782.98	37037.59	36051.08	34707.26	44439.87	41276.36	39044.0	28658.44	51197.62	52138.49	51282.46	-	0.0982756	0.909399	0.986115	-0.0201724	insig	1.26368	0.00873757	3.02668	1.59774	up	0.409147
MW0152855	T3_positive	Lys-Ala-Thr-Glu-His	Amino acids and derivatives	Amino acids and derivatives	C24H40N8O9	585.2873	584.2918	5.3791	[M+H]+	18.3652259413009	2	0.7566	rp	-	-	-	264547	-	105093.56	130115.68	97063.53	210154.87	168145.53	156518.09	166267.76	171484.38	77363.07	77185.1	82529.48	64159.77	31708.1	49743.19	99103.99	107726.42	83216.96	82505.35	88009.1	-	0.317544	0.8744	0.956992	-0.0634217	insig	1.01696	0.100328	1.80066	0.84853	insig	1.05914
MW0158533	T3_positive	Tyr-Lys-Arg-Glu	Amino acids and derivatives	Amino acids and derivatives	C26H42N8O8	639.2815	594.3126	8.6908	[M-H+2Na]+	2.0580753690088	2	0.7565	rp	-	-	-	258962	-	7239.43	7432.39	5490.18	5115.23	44135.06	48808.9	37734.15	41051.54	99701.76	94360.08	77043.71	114468.06	136415.11	170370.51	169162.19	155030.05	99015.35	98583.37	97184.32	-	1.35378	0.00145384	1.63647	0.710583	insig	1.30657	0.00129377	0.0655575	-3.9311	down	1.31428
MW0145685	T3_positive	Asn-Asn-Gln	Amino acids and derivatives	Amino acids and derivatives	C13H22N6O7	375.1607	374.155	0.6645	[M+H]+	8.82760228734014	2	0.7564	rp	-	145454032	-	18404	-	12799.04	11227.06	11302.38	11146.3	5939.77	5941.24	5487.03	5732.64	34344.06	32396.34	34047.75	34956.69	24232.57	6729.19	21303.4	20886.72	11550.23	10589.57	9702.28	-	1.0541	0.0269938	0.538893	-0.891931	insig	1.3103	1.68381e-07	0.342369	-1.54638	down	1.08577
MW0150445	T3_positive	Gly-Phe-Asn-Thr-Phe	Amino acids and derivatives	Amino acids and derivatives	C28H36N6O8	585.2669	584.2595	6.1341	[M+H]+	0.19789826009209802	2	0.7562	rp	-	-	-	264307	-	2702.32	1870.86	2176.72	4125.29	10531.18	3442.04	4684.93	7394.51	20171.91	20065.53	19840.43	19468.24	13684.91	12299.76	7274.11	11988.1	13209.65	13079.79	11572.53	-	1.29408	0.00821348	0.568813	-0.813973	insig	1.28758	1.44226e-05	0.136716	-2.87075	down	0.877278
MW0151123	T3_positive	His-Tyr-Asp	Amino acids and derivatives	Amino acids and derivatives	C19H23N5O7	433.1604	433.1597	5.678	[M+]+	1.6734727818288702	2	0.7559999999999999	rp	-	145456003	-	20300	-	5098.71	5045.1	4204.88	3013.66	20683.0	23035.06	32597.78	23598.74	41014.96	21713.6	26917.66	26922.28	46241.88	44927.15	37922.9	32096.2	26851.0	26699.12	27761.07	-	0.992076	0.0818687	1.38278	0.467568	insig	1.27993	0.00880702	0.148945	-2.74714	down	1.10906
MW0109089	T3_positive	Phe-Ala-Leu	Amino acids and derivatives	Amino acids and derivatives	C18H27N3O4	416.1544	349.2002	2.1549	[M-2H+3Na]+	0.891903612274737	2	0.7556	rp	-	145457126	-	16053	-	111796.55	99580.79	111189.75	109200.11	179621.38	169868.39	226970.25	20814.05	41396.61	37329.91	38859.64	26945.34	34694.09	30551.74	29374.23	27981.8	97326.89	94899.18	94358.94	-	0.767165	0.187954	0.848271	-0.237403	insig	1.28427	3.11593e-06	2.98736	1.57887	up	0.904489
MW0157745	T3_positive	Thr-Met-Met	Amino acids and derivatives	Amino acids and derivatives	C14H27N3O5S2	381.1512	381.1392	1.8773	[M+]+	1.4347665950253898	2	0.7553	rp	-	145458154	-	20720	-	82967.04	84586.72	96129.62	90266.49	5390.99	8643.51	7054.24	2252.24	29782.88	29439.4	40223.08	35385.97	1405.82	4104.3	15714.22	2264.74	28843.13	28772.18	28008.89	-	1.29097	0.000737097	0.174211	-2.52109	down	1.28742	1.03388e-05	2.62513	1.39239	up	0.280214
MW0153190	T3_positive	Lys-Tyr-Val-Lys	Amino acids and derivatives	Amino acids and derivatives	C26H44N6O6	536.3326	536.3322	6.0152	[M+]+	4.14007474978474	2	0.7552	rp	-	-	-	175427	-	32818.81	24210.81	11874.74	31121.11	43473.85	39499.12	40913.81	41934.11	65599.21	71229.98	67331.35	72945.81	29936.09	35758.02	27188.1	32999.52	46584.67	45982.05	45249.38	-	1.47123	5.86755e-06	0.454272	-1.13837	down	1.16442	0.00124163	0.360964	-1.47007	down	1.16402
MW0158597	T3_positive	Tyr-Ser-Asn	Amino acids and derivatives	Amino acids and derivatives	C16H22N4O7	382.1467	382.1488	1.8673	[M+]+	1.68665537998436	2	0.7552	rp	-	145458752	-	21352	-	20809.42	27608.0	26680.43	25181.41	783.21	464.24	1179.94	1876.51	8358.16	11595.92	7873.96	9840.19	3610.01	3241.92	682.52	2333.59	6580.33	6912.81	6410.72	-	1.26234	0.000770342	0.261972	-1.93251	down	1.27048	0.000373251	2.66217	1.4126	up	0.730748
MW0007220	T3_positive	3-[3,4-Dihydroxy-4-(hydroxymethyl)oxolan-2-yl]oxy-1,8-dihydroxy-6-methylanthracene-9,10-dione	Benzene and substituted derivatives	Benzene and substituted derivatives	C20H18O9	827.1889	402.0951	3.7235	[2M+Na]+	9.0488211313983	2	0.7548	rp	-	4483894	-	-	-	14045.65	15444.1	19339.1	13265.71	7568.41	7896.66	4515.32	10311.84	4289.29	4778.71	5461.98	6769.55	10709.57	8808.33	5969.94	12979.18	10618.71	10343.74	10313.74	-	1.15394	0.0565512	1.806	0.8528	insig	1.26169	0.00231256	2.9153	1.54365	up	0.503871
MW0159007	T3_positive	Val-Gly-Asp-Asp-Ile	Amino acids and derivatives	Amino acids and derivatives	C21H35N5O10	535.2723	517.2384	4.7167	[M+NH4]+	4.18584557514077	2	0.7542	rp	-	-	-	264860	-	21112.2	23180.38	18501.69	18137.83	15790.06	38650.39	22524.61	40550.77	25354.78	7513.31	16474.5	18590.12	10831.44	16140.95	14794.59	12035.91	20475.57	19957.61	19869.74	-	0.342316	0.418464	0.792003	-0.336423	insig	0.487054	0.452664	1.19136	0.252606	insig	1.02123
MW0156841	T3_positive	Ser-Lys-Gly	Amino acids and derivatives	Amino acids and derivatives	C11H22N4O5	581.2991	290.159	5.1799	[2M+H]+	2.03385260696309	2	0.754	rp	-	145457810	-	22394	-	2199.63	5355.43	1273.72	5807.62	4003.96	3883.25	8514.38	4952.09	10936.38	10987.3	20427.14	17628.9	12003.43	16254.01	18248.41	9026.1	7796.31	7384.01	7463.29	-	0.201948	0.738183	0.925845	-0.111157	insig	1.11417	0.0111799	0.244022	-2.03491	down	1.13498
MW0168295	T3_positive	Prolyltryptophan	Amino acids and derivatives	Amino acids and derivatives	C16H19N3O3	324.1347	301.1426	1.3008	[M+Na]+	7.164692239882701	2	0.7539	rp	-	18218238	HMDB0029028	-	-	11339.87	20388.32	7532.9	23454.54	22544.59	23992.17	20270.24	11740.63	39476.54	37087.37	37159.9	30874.53	31373.39	11790.76	43884.69	45870.36	26299.25	26163.96	26632.92	-	0.374851	0.738563	0.91923	-0.121501	insig	1.07347	0.0063253	0.433723	-1.20515	down	0.597615
MW0145459	T3_positive	Arg-Phe-Asn-Ala-His	Amino acids and derivatives	Amino acids and derivatives	C28H41N11O7	661.3530000000001	643.319	5.2599	[M+NH4]+	3.5420188298544706	2	0.7539	rp	-	-	-	264269	-	64369.42	45898.27	64143.97	48482.87	28465.5	24814.83	28491.29	28537.44	46571.09	62513.67	39294.02	45196.84	13287.54	28240.1	35640.91	43235.92	53013.1	51539.44	52402.97	-	0.943319	0.067075	0.622002	-0.685008	insig	0.533291	0.336273	1.15146	0.203464	insig	0.0045587
MW0168389	T3_positive	[(2S,6S,10S,12R,13S,14S,15S,16S,17R,18R,19S,22S,23S,25R)-16,17-diacetyloxy-10,12,14,23-tetrahydroxy-6,10,19-trimethyl-13-[(2R)-2-methylbutanoyl]oxy-24-oxa-4-azaheptacyclo[12.12.0.02,11.04,9.015,25.018,23.019,25]hexacosan-22-yl] (2S,3R)-2,3-dihydroxy-2-methylbutanoate	Others	Lactones	C41H63NO15	809.4331	809.4198	5.975	[M+]+	7.7405749334581	2	0.7534	rp	-	118701446	-	44082	C10816	369644.87	368201.26	353958.19	347963.27	31779.73	37614.79	20183.22	34917.78	49448.74	43811.71	42223.29	52005.39	4815.43	22563.59	20851.82	12523.63	39397.33	38644.57	35629.58	-	1.23781	0.00135004	0.324043	-1.62574	down	1.3122	5.56044e-07	7.67921	2.94096	up	0.889997
MW0106931	T3_positive	Glu-Tyr-Lys	Amino acids and derivatives	Amino acids and derivatives	C20H30N4O7	439.2155	438.2114	3.3854	[M+H]+	9.064627370983711	2	0.753	rp	-	145455544	-	16951	-	16164.06	11391.43	20097.29	14238.55	9952.69	10864.77	11646.77	12617.62	30025.53	31921.76	27544.62	32419.59	24531.49	24500.71	29025.51	16187.6	23648.0	22526.32	23029.22	-	0.987879	0.0754821	0.773063	-0.371341	insig	1.20339	0.000948082	0.507674	-0.978025	insig	1.20732
MW0110307	T3_positive	L-Tyrosyl-L-Threonine	Amino acids and derivatives	Amino acids and derivatives	C13H18N2O5	300.1542	282.1216	2.2942	[M+NH4]+	7.64881724762745	2	0.753	rp	-	25206828	HMDB0029115	65118	-	61108.47	55483.01	58391.74	61439.65	5404.23	7076.93	3709.27	7673.88	35663.44	36691.93	35298.18	32116.99	28519.11	34064.65	31479.7	32973.04	27224.04	26496.56	26634.36	-	0.948995	0.0885275	0.908893	-0.137817	insig	1.29526	1.71497e-05	1.69151	0.758309	insig	1.29006
MW0013544	T3_positive	MG(0:0/18:2(9Z,12Z)/0:0)	GL	MG	C21H38O4	747.5076	354.277	8.7756	[2M+K]+	2.20929508716823	2	0.7521	rp	-	5365676	HMDB0011538	-	-	3518.68	3138.97	1762.17	2539.98	923.69	450.13	752.52	2208.64	264.79	23.1	465.4	226.35	136.31	910.34	229.49	307.79	2815.67	2951.05	1800.97	-	0.487368	0.48157	1.61685	0.693185	insig	1.13067	0.00574613	11.1876	3.48383	up	0.864054
MW0153695	T3_positive	Met-Trp-Val	Amino acids and derivatives	Amino acids and derivatives	C21H30N4O4S1	434.1992	434.1988	2.2146	[M+]+	3.74043821316682	2	0.752	rp	-	145457090	-	17536	-	15537.8	7015.15	6736.16	13690.33	13926.14	8844.98	8109.24	1215.74	65376.58	56173.66	77702.36	92752.92	23888.13	26605.78	27266.19	36627.28	20378.54	21104.12	20536.0	-	1.40522	0.00746718	0.39173	-1.35207	down	1.25904	0.00279651	0.147187	-2.76428	down	1.00819
MW0150944	T3_positive	His-Gly-Phe-His-Val	Amino acids and derivatives	Amino acids and derivatives	C28H37N9O6	595.2867	595.2867	8.7756	[M+]+	5.12177591445301	2	0.7518	rp	-	-	-	264049	-	15230.1	13039.59	13496.72	14387.05	12702.31	20387.64	19671.51	17248.79	63234.94	65436.03	65489.66	69548.65	53413.41	47417.53	51243.42	41436.23	39747.21	38394.29	38615.98	-	1.36197	0.00284976	0.733803	-0.446536	insig	1.31231	5.27956e-06	0.212937	-2.2315	down	1.27521
MW0149931	T3_positive	Glu-Asn-Ile-Ile-Asp	Amino acids and derivatives	Amino acids and derivatives	C25H42N6O11	603.2847	602.2912	2.4732	[M+H]+	24.8559972114295	2	0.7514	rp	-	-	-	264298	-	16012.34	16671.13	16302.24	16417.95	13312.19	8852.49	14978.89	16120.29	20679.37	24521.57	21938.89	9072.26	7294.24	5409.45	1886.45	11280.72	14728.69	14356.92	13818.41	-	1.10945	0.0258207	0.339459	-1.55869	down	0.199814	0.487513	0.85818	-0.220649	insig	0.884501
MW0153550	T3_positive	Met-Glu-Ser	Amino acids and derivatives	Amino acids and derivatives	C13H23N3O7S1	366.1317	365.1257	1.4463	[M+H]+	3.82997793749951	2	0.7513	rp	-	145456932	-	20528	-	54096.96	58338.43	60863.46	73003.74	3384.87	2126.89	828.98	961.46	34253.47	27130.42	33089.99	30296.9	12042.86	12509.4	10476.55	4092.48	28748.47	28751.2	28511.13	-	1.3264	0.000175724	0.313545	-1.67325	down	1.2607	0.00244478	1.97404	0.981152	insig	1.14209
MW0145317	T3_positive	Arg-Cys-Tyr	Amino acids and derivatives	Amino acids and derivatives	C18H28N6O5S1	441.1942	440.1842	4.0211	[M+H]+	6.45106433422964	2	0.7509999999999999	rp	-	56639781	-	22837	-	38067.72	18404.87	12191.37	16387.32	7618.42	11848.02	11858.56	15073.67	265406.55	315602.23	250578.93	260383.98	177262.08	191311.33	172508.34	177139.49	87339.92	90123.74	85538.26	-	1.42513	0.00547282	0.657729	-0.604435	insig	1.2824	0.000100283	0.0778878	-3.68246	down	1.3164
MEDP2131	T3_positive	L-Isoserine	Amino acids and derivatives	Amino acids and derivatives	C3H7NO3	70.0278	105.0426	0.8635	[M+H-2H2O]+	0.9833428300254351	2	0.7506	rp	-	6999797	-	-	-	585.37	136.51	718.52	568.3	388.27	226.44	472.55	137.94	2350.57	1350.5	2186.72	3735.59	1007.33	2098.52	1148.34	1748.03	1591.53	1416.51	1556.53	-	0.845665	0.171291	0.623712	-0.681047	insig	1.10743	0.0271676	0.208731	-2.26028	down	1.19422
MW0146055	T3_positive	Asp-Asp-Ile	Amino acids and derivatives	Amino acids and derivatives	C14H23N3O8	379.1819	361.1485	2.2146	[M+NH4]+	0.0424459375381048	2	0.7506	rp	-	23653252	-	18895	-	204.09	1080.46	925.2	5820.0	2362.53	487.12	1503.94	1645.54	19330.5	22080.51	12157.69	7564.0	1353.58	3966.05	2844.56	3206.55	3983.45	3978.84	3471.65	-	1.34509	0.03128	0.186001	-2.42662	down	1.08364	0.0213589	0.13135	-2.92852	down	0.762325
MW0155765	T3_positive	Pro-Ala-His	Amino acids and derivatives	Amino acids and derivatives	C14H21N5O4	323.1588	323.1594	3.9029	[M+]+	4.02038159506901	2	0.7505	rp	-	102410340	-	20657	-	7761.83	16096.8	7003.01	15332.84	36348.76	19605.6	39543.41	37902.68	60700.45	54225.23	53515.68	46840.07	35383.75	40093.35	37461.22	12404.18	32340.01	32200.46	30942.25	-	1.01185	0.0307716	0.582226	-0.780348	insig	1.24322	3.31215e-05	0.214577	-2.22043	down	0.19946
MW0159076	T3_positive	Val-Leu-Ser-Pro-Ala	Amino acids and derivatives	Amino acids and derivatives	C22H39N5O7	486.2936	485.2849	7.4386	[M+H]+	4.65666591116188	2	0.7502	rp	-	-	-	264319	-	4574.44	10968.2	20708.29	28420.83	18956.49	7554.84	5932.72	11024.44	4855.87	4215.74	14648.95	1885.66	1963.26	2970.49	5574.82	3895.14	18354.12	18135.51	18144.4	-	0.459461	0.400598	0.562508	-0.830054	insig	0.749725	0.167952	2.52563	1.33664	insig	1.05413
MW0157729	T3_positive	Thr-Lys-Ile	Amino acids and derivatives	Amino acids and derivatives	C16H32N4O5	407.2461	360.2373	6.2433	[M+HCOO+2H]+	4.8098592058609295	2	0.7494	rp	-	145458134	-	20293	-	16353.55	8867.64	8823.25	12091.23	15226.77	10128.05	13645.65	13807.3	17253.61	53980.8	18292.72	20385.21	18164.35	44384.37	24975.18	46113.52	21986.53	21468.55	22127.26	-	0.412302	0.618878	1.21585	0.281971	insig	0.947412	0.16892	0.41975	-1.2524	insig	1.0928
MW0155992	T3_positive	Pro-Ser-Ile	Amino acids and derivatives	Amino acids and derivatives	C14H25N3O5	400.148	315.1794	2.135	[M+K+HCOOH]+	3.12238674885071	2	0.7485	rp	-	145457573	-	22974	-	23955.97	16188.33	23988.4	10318.88	9439.06	28730.73	15559.34	22128.08	42842.3	39408.75	14308.35	57143.7	37288.74	28234.4	37012.69	55394.45	26414.42	26798.83	26363.84	-	0.205876	0.924234	1.0275	0.0391415	insig	0.787747	0.10888	0.484386	-1.04577	insig	1.00274
MW0144451	T3_positive	Ala-Ala-Ala-Arg-Phe	Amino acids and derivatives	Amino acids and derivatives	C24H38N8O6	534.2895	534.2914	4.3813	[M+]+	6.03921953077165	2	0.7485	rp	-	44151817	-	264676	-	66030.07	55785.35	57550.81	53425.73	50978.64	43510.16	46890.33	44538.46	78119.81	73480.12	77645.52	68305.89	34698.75	29174.6	28902.35	27108.41	57616.49	57690.25	56240.41	-	1.48026	9.18109e-06	0.402902	-1.3115	down	1.15301	0.00427858	0.782359	-0.354097	insig	1.25211
MW0157677	T3_positive	Thr-Ile-Asp-Phe-Glu	Amino acids and derivatives	Amino acids and derivatives	C28H41N5O11	624.2835	623.2803	2.3141	[M+H]+	2.82034594557248	2	0.7479	rp	-	-	-	264773	-	16457.65	13329.98	7248.34	14724.83	5804.48	7777.75	9586.38	2933.7	16658.69	14259.38	16121.48	11404.75	10533.44	15165.41	13357.58	16620.89	14459.32	14687.0	14675.87	-	0.240409	0.709251	0.952656	-0.0699726	insig	0.397756	0.505681	0.885643	-0.175202	insig	1.0302
MW0150078	T3_positive	Glu-Lys-Leu-Thr-His	Amino acids and derivatives	Amino acids and derivatives	C27H46N8O9	627.3530000000001	626.3388	5.5783	[M+H]+	8.212591720474219	2	0.7477	rp	-	-	-	264730	-	4818.79	10067.99	16956.89	9440.82	3234.8	2697.5	3115.43	6117.09	4808.77	4751.73	4291.54	2715.73	8864.9	13940.67	6500.18	13936.71	6639.61	6589.5	6438.15	-	1.2849	0.0335204	2.61004	1.38407	up	1.00696	0.0878017	2.49186	1.31722	up	1.13409
MW0153130	T3_positive	Lys-Ser-Gly	Amino acids and derivatives	Amino acids and derivatives	C11H22N4O5	598.3382	290.159	4.5206	[2M+NH4]+	2.95630938795961	2	0.7476	rp	-	145456766	-	19029	-	9974.85	22813.61	9979.94	7791.22	17852.22	12709.94	8318.72	7345.55	9146.47	12124.09	14291.7	12448.98	42359.45	20174.75	28223.41	17799.86	12262.35	13201.14	11496.4	-	1.2371	0.0693987	2.26108	1.17701	up	0.0598714	0.868803	1.05308	0.0746134	insig	1.03534
MW0157636	T3_positive	Thr-Glu-Met	Amino acids and derivatives	Amino acids and derivatives	C14H25N3O7S1	380.1475	379.1413	1.8773	[M+H]+	0.622771430016655	2	0.7474	rp	-	145458051	-	20592	-	515712.05	549144.28	567971.07	551968.16	60065.85	59091.02	53046.29	55262.3	266574.13	262408.62	260304.44	256929.02	72167.02	63291.01	57987.46	61558.85	216087.35	215866.98	216856.15	-	1.49512	2.02177e-08	0.24374	-2.03659	down	1.31161	8.26791e-05	2.08828	1.06232	up	0.852974
MW0154412	T3_positive	Neu5Gc2-3Gal1-4GlcSp	Others	Saccharides	C25H42N4O20	741.2243	718.2392	3.5652	[M+Na]+	5.68245672703616	2	0.7472	rp	-	-	-	3614	-	211775.11	255041.27	234607.64	280980.34	263682.91	302561.01	299909.86	337661.34	456265.21	444819.97	401044.96	392766.32	159485.23	193548.65	164341.14	145119.08	286177.96	284115.28	286236.1	-	1.47595	3.01649e-05	0.390876	-1.35522	down	1.25296	0.000174445	0.579625	-0.786808	insig	1.26361
MW0146040	T3_positive	Asp-Asn-Ile	Amino acids and derivatives	Amino acids and derivatives	C14H24N4O7	427.111	360.1645	2.9898	[M-2H+3Na]+	5.163165542491651	2	0.7472	rp	-	145454367	-	23083	-	35703.07	37480.67	37280.81	46766.36	11675.78	3709.6	1658.34	5559.57	14611.42	5563.59	9285.19	10624.77	5051.9	14639.31	11770.33	12078.85	10284.21	11645.34	11614.46	-	0.132083	0.765909	1.0862	0.119293	insig	1.23647	0.000135606	3.92244	1.97175	up	0.767941
MW0157828	T3_positive	Thr-Trp-Trp	Amino acids and derivatives	Amino acids and derivatives	C26H29N5O5	560.2385	491.2169	4.9389	[M+Na+HCOOH]+	3.28436457286834	2	0.7471	rp	-	145458230	-	19439	-	11055.14	16305.48	14798.64	17058.16	4376.68	10750.04	2225.79	5765.87	60138.68	45491.32	48499.11	61306.24	42009.59	81663.44	56700.73	55291.52	30535.64	36538.48	33658.11	-	0.268616	0.609457	1.0939	0.129484	insig	1.27992	0.00116232	0.274873	-1.86316	down	1.25132
MW0108623	T3_positive	L-Asparagine, N-[2-(acetylamino)-2-deoxy-beta-D-glucopyranosyl]-	Amino acids and derivatives	Amino acids and derivatives	C12H21N3O8	336.1435	335.1329	3.753	[M+H]+	10.696731967527699	2	0.7467	rp	-	91746260	HMDB0000489	-	-	25695.17	26980.22	25418.38	30461.02	16481.47	14411.8	5450.37	14110.92	76466.85	100305.03	79552.65	127030.15	107504.94	107422.0	97437.66	102058.48	74374.87	74431.78	74783.81	-	0.477623	0.557563	1.08104	0.112425	insig	1.27725	0.00938279	0.283171	-1.82026	down	1.27571
MW0155917	T3_positive	Pro-Leu-Thr	Amino acids and derivatives	Amino acids and derivatives	C15H27N3O5	396.1506	329.1951	2.0165	[M-2H+3Na]+	2.79854925253176	2	0.7462	rp	-	145457512	-	22764	-	11751.3	13059.64	13146.65	10914.25	63259.6	39427.73	62576.6	60252.92	17757.35	13220.84	18738.58	22962.26	16155.77	13112.29	11592.7	13575.13	32760.21	33008.17	30936.8	-	0.97132	0.103642	0.74899	-0.416981	insig	1.03284	0.0542897	0.672434	-0.572536	insig	1.29364
MW0156866	T3_positive	Ser-Phe-Ala	Amino acids and derivatives	Amino acids and derivatives	C15H21N3O5	324.1657	323.1481	1.6201	[M+H]+	5.42463309258778	2	0.746	rp	-	15817515	-	21625	-	5185.7	4401.59	5494.88	2372.57	1537.38	431.22	519.59	808.35	33025.79	35859.77	36594.98	34897.0	3562.39	7985.52	5647.54	9782.2	4148.8	4423.38	4022.8	-	1.42972	1.40768e-05	0.192179	-2.37948	down	1.28318	1.13671e-07	0.124341	-3.00762	down	1.22916
MW0145557	T3_positive	Arg-Val-Asn-His-Val	Amino acids and derivatives	Amino acids and derivatives	C26H45N11O7	624.3683	623.3503	4.2005	[M+H]+	7.102430974387469	2	0.7458	rp	-	-	-	264083	-	5693.77	3060.09	10964.5	4407.79	2456.47	3126.51	9801.9	3482.37	12867.8	54581.05	8792.11	15690.1	493.4	954.95	790.12	4171.47	3293.58	1288.39	3695.83	-	1.31969	0.137436	0.0697255	-3.84217	down	0.934038	0.208955	0.262437	-1.92995	insig	0.912517
MW0150066	T3_positive	Glu-Lys-Ala-Lys-Ser	Amino acids and derivatives	Amino acids and derivatives	C23H43N7O9	562.3203	561.3122	5.9949	[M+H]+	7.312104172264839	2	0.7455	rp	-	-	-	264213	-	19665.93	21401.4	27198.58	23336.51	6655.53	8671.46	8043.5	10443.58	41776.41	32730.0	32367.44	26860.94	14450.52	15538.98	20225.24	14714.02	28928.15	28359.9	27094.29	-	1.39018	0.00648544	0.485504	-1.04245	down	1.0495	0.0333063	0.684956	-0.545917	insig	1.20873
MW0149807	T3_positive	Gln-Ser-Tyr	Amino acids and derivatives	Amino acids and derivatives	C17H24N4O7	397.1695	396.1645	2.9002	[M+H]+	5.51437240986274	2	0.7453	rp	-	145455211	-	21237	-	100666.34	98146.15	103652.05	78747.75	106943.93	109901.08	99990.18	111597.99	104453.52	105319.88	105582.55	106950.05	45271.8	49385.1	43797.41	48519.04	92141.37	89298.05	89932.15	-	1.49442	2.65531e-06	0.442744	-1.17546	down	0.753994	0.165379	0.902692	-0.147694	insig	1.31916
MW0106250	T3_positive	Cys-Cys-Arg	Amino acids and derivatives	Amino acids and derivatives	C12H24N6O4S2	398.1733	380.13	2.8704	[M+NH4]+	5.86374332755213	2	0.7452	rp	-	145454688	-	21703	-	2343.44	4822.99	4641.68	1847.05	2874.89	6512.94	8463.98	2152.03	4071.81	10886.85	2951.91	4344.37	819.54	2077.08	1306.73	2174.77	5965.38	5388.36	6231.42	-	1.20332	0.112929	0.286593	-1.80292	down	0.574118	0.332813	0.613579	-0.704679	insig	0.977818
MW0157845	T3_positive	Thr-Tyr-Leu-Glu	Amino acids and derivatives	Amino acids and derivatives	C24H36N4O9	609.2178	524.2482	4.7205	[M+K+HCOOH]+	2.6138254977928397	2	0.7452	rp	-	-	-	239262	-	80778.79	76460.13	76705.86	70057.76	66680.12	68128.79	62799.15	60927.28	39259.09	26440.54	32488.74	37993.06	15361.06	45744.91	40072.11	45852.49	64177.6	62730.16	64378.12	-	0.0037766	0.746634	1.07967	0.110586	insig	1.26417	4.40206e-05	2.23233	1.15855	up	0.937799
MW0153603	T3_positive	Met-Lys-Asn-His-Leu	Amino acids and derivatives	Amino acids and derivatives	C27H47N9O7S	659.3401	641.3319	5.1392	[M+NH4]+	6.3420660292529	2	0.7448	rp	-	-	-	264914	-	4305.34	8122.6	18199.68	8183.89	16082.11	23600.49	15545.99	14920.78	5901.54	6719.71	6949.11	8241.26	6513.23	3302.98	8665.79	6977.32	11714.2	11837.55	11055.96	-	0.375238	0.6547	0.91542	-0.127494	insig	0.3578	0.425629	1.39551	0.480797	insig	1.16564
MW0157802	T3_positive	Thr-Ser-Phe-Asp	Amino acids and derivatives	Amino acids and derivatives	C20H28N4O9	468.1825	468.1856	3.1491	[M+]+	6.27499248284811	2	0.7441	rp	-	-	-	237561	-	16640.21	13963.59	27141.43	19138.68	13934.53	7225.89	17967.31	8984.8	12402.02	52447.95	20067.62	15797.5	26344.71	27299.52	26478.68	24250.01	23532.05	22864.19	23537.9	-	0.37711	0.927403	1.03632	0.0514676	insig	0.204367	0.574296	0.76338	-0.389526	insig	1.1333
MW0150948	T3_positive	His-Gly-Tyr-Val-Glu	Amino acids and derivatives	Amino acids and derivatives	C27H37N7O9	603.2623	603.2653	3.4353	[M+]+	7.57329842427361	2	0.7437	rp	-	-	-	264110	-	1497.87	2255.14	2151.99	2563.83	4030.05	1645.16	2027.48	2533.66	5747.93	7061.5	4097.82	5039.85	3704.88	6031.71	5077.35	359.56	4183.73	3889.79	3457.4	-	0.631845	0.283556	0.691367	-0.532476	insig	1.21195	0.00833158	0.385875	-1.3738	down	0.0362712
MW0157836	T3_positive	Thr-Tyr-Asp-Gly-Phe	Amino acids and derivatives	Amino acids and derivatives	C28H35N5O10	646.2152	601.2384	4.4413	[M-H+2Na]+	7.4044454780589195	2	0.7434	rp	-	-	-	264310	-	5337.34	7025.99	8969.32	4292.64	6052.62	3766.73	4297.62	6119.83	66500.36	51531.13	43313.38	60153.29	55568.8	32640.78	54502.17	38189.27	30495.63	29670.46	23846.26	-	0.715285	0.23529	0.816716	-0.292094	insig	1.28608	0.00178264	0.115691	-3.11165	down	1.30073
MW0145908	T3_positive	Asn-Thr-Leu-Lys	Amino acids and derivatives	Amino acids and derivatives	C20H38N6O7	492.3089	474.2802	6.7565	[M+NH4]+	6.63189354468607	2	0.7429	rp	-	-	-	198067	-	5509.13	2935.71	1354.01	4059.49	3755.51	2121.05	2582.13	4139.7	10711.09	10304.38	15974.11	10268.8	1429.04	5231.91	5402.09	4350.52	6744.0	6734.95	6864.26	-	1.22728	0.00515822	0.347315	-1.52568	down	1.13487	0.00370009	0.293246	-1.76982	down	0.273504
MW0152393	T3_positive	Leu-Leu-Cys	Amino acids and derivatives	Amino acids and derivatives	C15H29N3O4S1	389.2187	347.1879	3.3655	[M+CH3CN+H]+	0.14205051755311598	2	0.7424	rp	-	9841219	-	20205	-	139834.89	147494.6	156849.17	148512.12	150973.86	139371.35	116737.1	144727.21	73167.86	77518.64	44140.84	13016.97	8815.48	6835.07	30283.36	9147.55	97999.1	96824.95	97574.84	-	1.06837	0.0779226	0.265013	-1.91586	down	1.02109	0.0059987	2.85161	1.51178	up	1.25903
MW0158453	T3_positive	Tyr-Glu-Asp-Tyr-Val	Amino acids and derivatives	Amino acids and derivatives	C32H41N5O12	687.2606	687.2752	6.8647	[M+]+	6.46044677772527	2	0.7423	rp	-	-	-	264827	-	404.81	190.14	532.84	211.95	189.44	794.57	843.07	1302.71	10593.15	3951.56	2131.75	3672.46	567.45	4129.7	3023.39	2920.62	1569.29	1679.85	1509.42	-	0.676442	0.297406	0.522935	-0.935297	insig	1.22434	0.0852913	0.0658384	-3.92493	down	0.831712
MW0159170	T3_positive	Val-Thr-Ala-Asp-Lys	Amino acids and derivatives	Amino acids and derivatives	C22H40N6O9	550.314	532.2857	5.8964	[M+NH4]+	8.009394173829941	2	0.7421	rp	-	-	-	264042	-	101246.56	98467.85	102771.37	98562.12	286261.99	268182.96	281709.5	266445.64	580829.11	593897.32	557029.04	582488.0	197419.03	229037.84	192356.36	205681.89	254092.08	251474.24	251685.47	-	1.49318	5.11436e-08	0.35627	-1.48896	down	1.31423	6.72858e-06	0.173295	-2.52869	down	1.25071
MW0158272	T3_positive	Trp-Tyr-Asn	Amino acids and derivatives	Amino acids and derivatives	C24H27N5O6	481.2013	481.1961	2.3539	[M+]+	4.13778910161402	2	0.7414	rp	-	145458521	-	17460	-	6664.56	10626.65	2468.07	4774.73	3434.56	4704.43	874.65	772.85	22263.02	30689.69	33277.15	28089.43	54376.32	51207.72	49544.06	59809.26	20037.38	20009.31	18966.41	-	1.40823	0.000252757	1.88015	0.910847	insig	1.19153	0.000385059	0.21461	-2.22021	down	1.25804
MW0151057	T3_positive	His-Pro-Asn	Amino acids and derivatives	Amino acids and derivatives	C15H22N6O5	367.1698	366.1652	1.3111	[M+H]+	6.0229539499800895	2	0.7409	rp	-	145455944	-	17869	-	4259.16	2430.79	4120.08	2694.45	7214.82	7141.6	8697.52	5522.91	27586.26	24259.27	28655.19	24805.11	37596.65	116.64	43909.1	42161.29	18877.25	19048.43	18865.59	-	0.407063	0.686886	1.17547	0.233236	insig	1.2946	2.98803e-05	0.128241	-2.96308	down	0.108805
MW0141713	T3_positive	1-Dehydro-12-gingerdione	Others	Ketone compounds	C23H34O4	374.2558	374.2457	6.648	[M+]+	8.14786216494667	2	0.7401	rp	-	-	-	263554	-	669.41	192.1	1191.46	878.05	1972.5	1798.58	1566.35	1097.72	13917.2	10254.64	4523.5	11303.86	4707.66	2350.63	4478.41	3801.22	1185.62	1302.04	782.3	-	1.17932	0.0483904	0.383456	-1.38287	down	1.20959	0.0178407	0.073277	-3.7705	down	1.14677
MW0152428	T3_positive	Leu-Met-Asn	Amino acids and derivatives	Amino acids and derivatives	C15H28N4O5S1	440.191	376.17800000000005	4.0211	[M+CH3CN+Na]+	6.84103168576107	2	0.7401	rp	-	145456475	-	18028	-	117854.99	113760.04	116581.68	116272.86	83346.15	51801.0	59956.88	79967.06	1214887.51	1239499.92	1146652.71	1129365.12	729668.48	755217.46	766153.07	722469.31	445304.07	446058.2	444281.01	-	1.48601	0.000121829	0.628595	-0.669798	insig	1.31421	3.3101e-05	0.0981881	-3.34831	down	1.31791
MW0149644	T3_positive	Gln-Asp-Cys-Tyr-Ser	Amino acids and derivatives	Amino acids and derivatives	C24H34N6O11S	632.2346	614.2006	4.3613	[M+NH4]+	0.388975109461841	2	0.74	rp	-	-	-	264619	-	27201.64	21477.4	28071.78	23926.55	68867.98	45557.74	47406.48	28673.12	20715.65	14366.53	21290.94	34235.9	12640.54	14094.11	20516.09	26265.65	24245.14	25388.77	26269.81	-	0.480306	0.446268	0.811358	-0.301589	insig	0.401522	0.602407	1.11112	0.152013	insig	1.11897
MW0105680	T3_positive	Arg-Tyr-Arg	Amino acids and derivatives	Amino acids and derivatives	C21H35N9O5	493.2786	493.2761	6.1341	[M+]+	4.84885707009648	2	0.7396	rp	-	10185047	-	19991	-	4962.95	570.77	3512.19	5540.75	25716.01	22669.06	17376.63	21373.13	57745.09	55710.61	55980.29	55629.69	23212.75	28469.05	28128.13	26470.8	26316.43	25973.53	25878.83	-	1.48271	2.16267e-05	0.472221	-1.08247	down	1.20808	1.11041e-06	0.0648107	-3.94762	down	0.882949
MW0152343	T3_positive	Leu-Gly-His	Amino acids and derivatives	Amino acids and derivatives	C14H23N5O4	326.1806	325.175	4.1003	[M+H]+	2.90053163496395	2	0.7392	rp	-	145456424	-	22875	-	11063.42	9634.72	9068.17	8246.1	11921.62	11347.01	7686.36	9613.91	35779.84	36076.29	38515.75	37585.78	21162.97	22557.84	22256.14	24161.67	21545.31	21348.11	21519.36	-	1.48108	3.60635e-06	0.609219	-0.714967	insig	1.30648	7.58148e-08	0.256914	-1.96064	down	1.26775
MW0150330	T3_positive	Gly-Asp-Ser	Amino acids and derivatives	Amino acids and derivatives	C9H15N3O7	278.1023	277.091	2.9898	[M+H]+	7.17223827507496	2	0.7390000000000001	rp	-	24997747	-	22715	-	11368.35	9438.12	13981.15	13465.53	5302.87	5518.47	9968.38	10388.36	5499.75	4857.76	7635.42	6794.07	2867.27	3611.85	1373.63	1217.02	9152.57	8958.11	9139.26	-	1.26301	0.0037611	0.365908	-1.45045	down	1.17738	0.00498139	1.94671	0.961039	insig	1.13036
MW0157608	T3_positive	Thr-Gln-Glu-Asp	Amino acids and derivatives	Amino acids and derivatives	C18H29N5O11	492.1869	491.1864	4.5182	[M+H]+	10.1162450206808	2	0.7387	rp	-	-	-	236741	-	1048.8	4138.69	702.21	3254.98	7841.9	15172.26	11123.72	13758.67	5137.45	4289.23	2899.93	2814.58	3067.34	942.2	900.14	2838.04	17915.95	18630.16	18386.81	-	0.992994	0.0638306	0.511698	-0.966635	insig	0.717233	0.194742	0.60396	-0.727474	insig	1.20617
MW0159149	T3_positive	Val-Ser-Ala-Lys	Amino acids and derivatives	Amino acids and derivatives	C17H33N5O6	403.2537	403.2431	4.2607	[M+]+	8.15073343093678	2	0.7385	rp	-	-	-	245487	-	8844.04	9816.03	5639.66	10881.81	15730.27	8306.24	12335.18	3346.5	12790.76	5542.04	14284.55	9504.56	5202.28	3558.28	2417.45	5293.66	10323.15	10357.24	10378.96	-	1.2023	0.0389664	0.391048	-1.35458	down	0.303142	0.475753	0.835231	-0.259752	insig	0.843995
MW0108161	T3_positive	Met-Leu-Arg	Amino acids and derivatives	Amino acids and derivatives	C17H34N6O4S1	419.2478	418.2362	3.7033	[M+H]+	10.4894296088312	2	0.7384	rp	-	10112754	-	19587	-	8928.42	10049.94	5678.57	9757.82	15306.9	12641.66	10256.69	10654.88	19303.76	24524.23	30264.07	28475.84	24448.5	10880.11	23585.56	28337.49	17609.4	17736.18	17617.95	-	0.502294	0.432874	0.850672	-0.233325	insig	1.23503	0.00293203	0.335531	-1.57548	down	0.902715
MW0155950	T3_positive	Pro-Met-Tyr	Amino acids and derivatives	Amino acids and derivatives	C19H27N3O5S1	819.329	409.1671	4.7205	[2M+H]+	7.235196824500759	2	0.7384	rp	-	145457547	-	22819	-	24196.92	27079.1	30508.19	29633.51	38372.79	17976.21	25712.23	27299.78	9072.64	7667.48	18053.76	12335.13	19784.04	38416.25	20403.09	13082.76	25632.38	25509.57	20933.21	-	1.00275	0.13089	1.94543	0.960088	insig	1.16331	0.00196142	2.3641	1.24129	up	0.412979
MW0152900	T3_positive	Lys-Asp-Glu	Amino acids and derivatives	Amino acids and derivatives	C15H26N4O8	413.1814	390.1751	2.0756	[M+Na]+	2.47471547595239	2	0.7383	rp	-	71727793	-	18048	-	13818.04	4678.22	20523.95	12796.04	1330.13	720.44	491.68	860.94	2164.2	2503.36	1986.12	1226.99	599.58	1998.86	2134.14	269.02	812.18	740.9	796.76	-	0.751269	0.248889	0.634667	-0.655929	insig	1.18648	0.0425119	6.57511	2.71701	up	0.13292
MW0156675	T3_positive	Ser-Asp-Arg-Asp	Amino acids and derivatives	Amino acids and derivatives	C17H29N7O10	491.194	491.1976	1.5604	[M+]+	9.837043029821992	2	0.7381	rp	-	-	-	224561	-	1425.29	891.31	1262.18	824.32	7725.61	6964.89	8027.67	6693.82	365.12	4523.05	4500.77	3492.65	7796.36	6203.34	6114.31	6807.92	6137.98	6497.65	6492.05	-	0.880761	0.0302032	2.08995	1.06347	insig	0.578137	0.118522	0.341813	-1.54872	insig	0.618304
MW0150868	T3_positive	His-Asp-Asn	Amino acids and derivatives	Amino acids and derivatives	C14H20N6O7	385.1305	384.1393	1.4802	[M+H]+	6.6228039874261	2	0.738	rp	-	145455779	-	22507	-	11922.78	21684.54	14099.32	17971.48	2459.57	8261.38	4225.76	4840.69	10372.5	4034.95	5111.72	6300.75	6854.95	3681.42	3593.52	7235.56	5773.29	6251.64	6263.98	-	0.382434	0.539432	0.827479	-0.273205	insig	1.12525	0.0110219	2.5437	1.34693	up	0.194404
MW0011860	T3_positive	1,2-Dimyristoleoyl-sn-glycero-3-phosphocholine	GP	PC	C36H68NO8P	718.4372	673.4683	6.4321	[M-H+2Na]+	8.973955910328518	2	0.738	rp	-	24778648	HMDB0007900	-	-	17138.31	12119.4	7917.42	4182.64	5244.75	7081.22	3872.65	14484.45	25652.16	31335.51	19786.24	30313.42	17548.78	8929.76	12777.21	22608.98	17361.89	16321.83	14961.54	-	1.09137	0.0295869	0.577704	-0.791599	insig	1.05747	0.0052211	0.386206	-1.37256	down	0.890388
MW0157032	T3_positive	Ser-TyrMe-OH	Amino acids and derivatives	Amino acids and derivatives	C19H20N2O8	422.1523	404.12199999999996	1.3106	[M+NH4]+	4.0547291600278506	2	0.7375	rp	-	-	-	65093	-	61335.63	39201.23	91134.62	72362.97	7555.83	1987.34	9840.33	4058.07	15119.64	11165.24	41106.43	45635.23	10150.0	197.66	7544.43	1436.21	23286.79	23533.41	23706.46	-	1.06369	0.0722573	0.171007	-2.54787	down	0.932927	0.0370066	2.33604	1.22406	insig	0.436461
MW0158314	T3_positive	Trp-TyrMe-OH	Amino acids and derivatives	Amino acids and derivatives	C27H25N3O7	570.1354	503.1693	5.3389	[M-2H+3Na]+	5.856078643340959	2	0.7374	rp	-	-	-	65090	-	2982.74	6423.61	4875.02	1480.18	4288.87	4047.95	5159.48	4400.84	20825.48	20187.09	5658.56	18559.46	9631.46	12319.92	12727.04	8271.44	8258.61	8095.82	7565.7	-	0.54487	0.219551	0.658431	-0.602895	insig	1.04281	0.035676	0.241628	-2.04914	down	1.26197
MW0148003	T3_positive	Cys-Gln-Ser	Amino acids and derivatives	Amino acids and derivatives	C11H20N4O6S1	337.1215	336.1104	2.9898	[M+H]+	1.4941822099956399	2	0.737	rp	-	145454716	-	17114	-	55569.31	51723.27	48991.47	50540.33	55885.06	56794.53	55350.85	58266.37	30935.19	14892.25	19854.1	28375.33	28862.58	22400.62	26264.23	32699.55	39474.5	39326.55	40191.53	-	0.577477	0.392752	1.17192	0.228872	insig	1.1738	0.00245197	2.19893	1.1368	up	1.28129
MW0151218	T3_positive	HoPhe-Met-OH	Others	Lactones	C20H22N2O6S	419.1237	418.1199	1.4802	[M+H]+	7.11971678515242	2	0.7364	rp	-	-	-	65194	-	53040.65	51460.66	58613.84	60463.4	34026.77	41413.33	38951.07	38917.35	48535.65	43459.1	53894.71	48505.0	2236.68	18076.3	6518.67	12585.32	32615.62	32934.84	30262.92	-	1.28149	0.000220076	0.202768	-2.3021	down	0.920637	0.0530279	1.15013	0.201795	insig	1.08787
MW0155852	T3_positive	Pro-Glu-Glu-Lys-Ser	Amino acids and derivatives	Amino acids and derivatives	C24H40N6O11	588.2423	588.2755	4.859	[M+]+	6.34873641040187	2	0.7363	rp	-	-	-	264057	-	11444.1	5050.51	25735.9	25780.13	13095.07	4320.38	11903.0	1846.38	74263.13	51475.7	62112.22	58621.08	212648.97	180425.46	201912.48	191067.31	17043.68	18325.25	15564.46	-	1.47727	1.0588e-05	3.18922	1.6732	up	1.0954	0.000760988	0.275936	-1.85759	down	1.26209
MW0169279	T3_positive	Huperzine-A	Heterocyclic compounds	Heterocyclic compounds	C15H18N2O	485.2901	242.1419	7.4188	[2M+H]+	2.3768506341692595	2	0.7346	rp	-	1253	HMDB0242212	-	-	11330.77	32306.49	58205.49	70000.31	43475.93	15654.11	12090.7	24819.93	14832.24	8167.42	36363.04	8763.84	5158.42	5210.03	15069.97	3538.35	49901.07	49876.39	49010.56	-	0.880909	0.242614	0.425337	-1.23332	insig	0.753005	0.146181	2.52241	1.3348	insig	1.02086
MW0158263	T3_positive	Trp-Trp-Gln	Amino acids and derivatives	Amino acids and derivatives	C27H30N6O5	518.2226	518.2278	2.334	[M+]+	3.31605535125063	2	0.7343	rp	-	145458510	-	15699	-	3637.56	10277.28	5635.61	5844.77	1035.04	1593.36	4049.74	2950.41	13767.49	14387.73	16414.45	9027.37	4855.62	3400.51	8334.66	3919.66	7513.28	7913.97	7374.69	-	1.29987	0.00635352	0.382679	-1.38579	down	1.04124	0.0155218	0.473818	-1.0776	down	0.903119
MW0157746	T3_positive	Thr-Met-Phe	Amino acids and derivatives	Amino acids and derivatives	C18H27N3O5S1	362.1482	397.1671	2.0995	[M+H-2H2O]+	3.7233168175987403	2	0.7340000000000001	rp	-	145458155	-	23048	-	9646.96	13175.21	8679.01	16014.12	6615.67	11224.83	1829.09	1522.38	13506.54	9812.86	5921.6	6425.17	7028.0	3607.98	13493.25	11547.68	12247.14	11292.94	10534.84	-	0.104431	0.999277	1.0003	0.000434367	insig	0.623285	0.269232	1.33222	0.413836	insig	0.62024
MW0153040	T3_positive	Lys-Leu-His-Val-Asp	Amino acids and derivatives	Amino acids and derivatives	C27H46N8O8	657.3467	610.3439	5.7578	[M+HCOO+2H]+	9.32163377389946	2	0.7338	rp	-	-	-	264066	-	3625.31	2458.91	621.44	1360.82	3593.69	10126.29	4369.35	8510.18	37697.24	30355.39	24359.32	25906.92	5668.24	10155.32	15009.62	9628.78	2966.51	2809.93	2758.62	-	1.34847	0.00257712	0.341974	-1.54804	down	1.2465	0.00199147	0.0681758	-3.8746	down	0.664338
MW0152435	T3_positive	Leu-Met-Ile	Amino acids and derivatives	Amino acids and derivatives	C17H33N3O4S1	376.2318	375.2192	4.0604	[M+H]+	15.4860487950259	2	0.7329	rp	-	145456481	-	15987	-	15343.1	12989.96	11242.46	17734.08	6730.68	8047.57	9922.63	10244.17	127394.77	83023.19	120061.12	82051.8	41424.71	50851.07	59258.99	62249.83	43409.57	44763.5	43187.1	-	1.3079	0.0190646	0.518227	-0.948344	insig	1.29148	0.00472426	0.138922	-2.84765	down	1.30587
MW0008616	T3_positive	Tenovin-6	Benzene and substituted derivatives	Benzene and substituted derivatives	C25H34N4O2S	419.2272	454.2402	5.6182	[M+H-2H2O]+	3.4863956172256403	2	0.7326	rp	-	24772043	-	45456	-	120390.58	109925.26	115651.32	102031.73	71505.9	74265.83	81666.96	75292.57	120409.6	118177.15	107184.12	115119.44	56961.95	55362.03	53988.45	59345.72	97099.2	96740.65	96309.03	-	1.49055	5.28503e-05	0.489614	-1.03028	down	0.34441	0.53696	0.972029	-0.0409283	insig	1.27534
MW0158264	T3_positive	Trp-Trp-Glu	Amino acids and derivatives	Amino acids and derivatives	C27H29N5O6	520.2147	519.2118	2.7414	[M+H]+	2.60324591023674	2	0.7323	rp	-	145458511	-	20774	-	20154.52	20896.33	24702.02	40362.85	11640.29	27509.87	27226.08	24058.89	42373.78	27177.26	36182.55	28586.68	19846.92	11110.24	3587.4	10065.47	12461.47	10546.59	11536.42	-	1.21381	0.00368398	0.332117	-1.59024	down	0.639085	0.280186	0.79002	-0.340039	insig	0.838283
MW0151563	T3_positive	Ile-Pro-Thr	Amino acids and derivatives	Amino acids and derivatives	C15H27N3O5	396.1504	329.1951	2.5528	[M-2H+3Na]+	2.9713310274814804	2	0.7314	rp	-	101896425	-	21585	-	76635.07	77504.71	74462.74	74220.22	91449.44	76865.27	82509.44	92903.77	30817.61	48030.7	48054.3	45056.94	17415.63	13340.59	21382.34	18912.28	66194.76	65078.71	65978.43	-	1.38961	0.00485414	0.413183	-1.27515	down	1.19664	0.00335663	1.76101	0.816404	insig	1.30858
MW0105483	T3_positive	Ala-Ser-Lys	Amino acids and derivatives	Amino acids and derivatives	C12H24N4O5	368.1912	304.1747	5.1191	[M+CH3CN+Na]+	1.63989928495312	2	0.7314	rp	-	11162509	-	17480	-	146573.55	138176.04	149155.71	132832.63	55230.37	59803.33	56145.3	52491.42	140760.41	148310.47	137234.21	139857.85	58489.14	58964.77	62619.54	59469.35	103284.11	101619.3	101507.95	-	1.49701	7.19724e-06	0.423099	-1.24093	down	0.00816623	0.975495	1.00102	0.00146444	insig	0.896435
MW0157005	T3_positive	Ser-HoPhe-OH	Amino acids and derivatives	Amino acids and derivatives	C19H20N2O7	433.097	388.1271	2.4633	[M-H+2Na]+	6.97016266669739	2	0.7313	rp	-	-	-	65343	-	25750.11	26664.82	23726.6	19290.86	25145.18	31755.71	28675.3	22608.85	4745.89	3965.19	9464.01	4503.89	7882.67	2102.88	4343.12	9431.04	12062.44	13530.38	13268.45	-	0.0630859	0.901951	1.04765	0.0671615	insig	1.24316	0.00017028	4.20797	2.07312	up	1.18158
MW0105658	T3_positive	Arg-Gly-Lys	Amino acids and derivatives	Amino acids and derivatives	C14H29N7O4	426.1755	359.2281	3.5949	[M-2H+3Na]+	9.99356267515149	2	0.7313	rp	-	145453823	-	19771	-	1228.55	3870.84	2715.21	3184.82	712.67	7967.53	2885.26	4928.41	119305.41	105314.9	121010.0	100524.35	62374.86	63060.16	51885.02	67122.48	31917.42	29544.31	31174.62	-	1.43952	0.000363976	0.547887	-0.868049	insig	1.29662	0.000194411	0.0246538	-5.34204	down	1.22057
MW0152363	T3_positive	Leu-His-Phe-Lys	Amino acids and derivatives	Amino acids and derivatives	C27H41N7O5	544.3106	543.3169	4.6606	[M+H]+	22.718120381063798	2	0.7311	rp	-	-	-	177967	-	1860.39	5083.14	5075.69	1689.13	1102.36	2021.33	1658.26	1097.65	19284.07	15003.14	19625.77	18911.78	10872.23	14931.96	10934.9	12996.9	7254.79	6731.41	6350.71	-	1.26934	0.00741143	0.682954	-0.550139	insig	1.20933	5.46321e-05	0.188237	-2.40937	down	1.30321
MW0169452	T3_positive	Marmesin acetate	Benzene and substituted derivatives	Benzene and substituted derivatives	C16H16O5	306.1364	288.0998	4.5011	[M+NH4]+	4.17280040252876	2	0.7305	rp	-	6708816	-	44232	-	30081.57	26803.94	21696.43	27246.21	44303.69	49727.48	50884.16	46629.14	55705.6	55882.77	54797.1	43349.53	5395.98	5268.69	8907.73	5204.26	35740.37	35743.11	35887.89	-	1.48063	0.0002792	0.118133	-3.08151	down	1.24923	0.000847362	0.50458	-0.986844	insig	1.31042
MW0150446	T3_positive	Gly-Phe-Asp	Amino acids and derivatives	Amino acids and derivatives	C15H19N3O6	692.2806	337.1274	3.2283	[2M+NH4]+	8.817111351542211	2	0.7305	rp	-	51038176	-	15724	-	2971.5	18729.86	6312.8	383.11	1459.88	2513.73	1381.46	1623.15	42097.37	55380.29	52594.47	55287.78	37274.94	36330.61	48385.2	33510.65	10166.82	10813.05	8234.87	-	1.11918	0.0334959	0.757214	-0.401227	insig	1.05408	0.000186811	0.13828	-2.85433	down	1.31732
MW0055337	T3_positive	Oleoyltaurine	Lipids	Free fatty acids	C20H39NO4S	390.2472	389.26	4.6091	[M+H]+	19.5011346023932	2	0.7301	rp	-	6437033	HMDB0242113	-	-	2233.97	6839.0	4066.85	2571.45	503.33	488.52	372.18	1174.76	49187.86	54685.56	52637.54	56267.95	15155.18	12702.62	10222.02	15059.9	18773.29	19217.97	19226.18	-	1.47837	1.60352e-06	0.249741	-2.00149	down	1.28082	7.41395e-07	0.0738385	-3.75948	down	1.29904
MW0155850	T3_positive	Pro-Glu-Glu-Leu-Gly	Amino acids and derivatives	Amino acids and derivatives	C23H37N5O10	588.207	543.254	4.5609	[M-H+2Na]+	7.95733069159485	2	0.7301	rp	-	-	-	264435	-	16408.98	19771.27	61.57	15834.07	11376.17	19492.6	10980.58	20814.4	71148.33	89781.21	71324.68	83168.91	56291.6	40550.63	54949.62	45036.61	51652.04	50601.0	49644.76	-	1.33887	0.00281481	0.624014	-0.68035	insig	0.852571	4.85756e-05	0.165099	-2.5986	insig	1.23593
MW0158529	T3_positive	Tyr-Leu-Thr-Arg	Amino acids and derivatives	Amino acids and derivatives	C25H41N7O7	552.3109	551.3067	5.678	[M+H]+	12.1241525588505	2	0.7301	rp	-	-	-	259413	-	2369.49	4403.99	3226.9	714.11	20413.18	21371.75	9071.25	5469.28	1876.34	6968.72	2769.75	3981.09	4870.42	10210.19	4167.51	1781.58	4161.06	3745.36	2826.13	-	0.308645	0.545424	1.34841	0.431261	insig	0.463127	0.406344	0.687007	-0.541604	insig	0.860203
MW0155194	T3_positive	Phe-Gly-Glu	Amino acids and derivatives	Amino acids and derivatives	C16H21N3O6	351.1418	351.14300000000003	2.7910000000000004	[M+]+	3.5583900574920295	2	0.7299	rp	-	145457214	-	20921	-	23597.73	22232.14	17072.41	24095.35	28271.42	24527.75	25848.09	7475.95	41741.77	29615.59	36940.07	33322.83	44693.09	42275.22	51387.48	52723.55	38716.3	37835.34	38758.04	-	1.21063	0.0143025	1.34924	0.432144	insig	1.15678	0.00645677	0.614302	-0.70298	insig	1.00771
MW0153556	T3_positive	Met-Gly-Ile	Amino acids and derivatives	Amino acids and derivatives	C13H25N3O4S1	320.1693	319.1566	1.5804	[M+H]+	8.59055985998225	2	0.7296	rp	-	10267956	-	22683	-	679.27	270.05	402.47	470.06	41.54	138.83	202.82	272.95	3717.23	3700.7	7510.85	6551.32	1386.84	159.23	2305.07	1276.03	1330.0	1469.89	1546.88	-	1.12889	0.0175947	0.238694	-2.06677	down	1.27182	0.0148301	0.0848157	-3.55952	down	0.972751
MW0105456	T3_positive	Ala-Asn-Arg	Amino acids and derivatives	Amino acids and derivatives	C13H25N7O5	360.2021	359.1917	3.0296	[M+H]+	13.225202732627402	2	0.7296	rp	-	145453517	-	22209	-	19.89	540.59	645.94	596.88	744.51	345.98	488.04	686.98	3203.87	6831.86	4782.54	4503.49	3062.64	791.57	2853.45	4062.79	2201.13	2221.24	1840.06	-	0.880605	0.0806438	0.557426	-0.843148	insig	1.0618	0.008646	0.09333	-3.42152	down	1.09463
MW0149677	T3_positive	Gln-Glu-Asp-Glu-Arg	Amino acids and derivatives	Amino acids and derivatives	C25H41N9O13	676.2697	675.2824	5.8174	[M+H]+	24.950669778403	2	0.7292	rp	-	-	-	264927	-	208454.66	220797.93	216149.99	207084.43	839242.52	825325.37	763820.48	882046.49	981340.21	846038.18	876365.88	889367.86	1331636.74	1530652.7	1412345.66	1428377.93	972244.21	968402.68	953361.08	-	1.4628	8.26143e-05	1.58721	0.66649	insig	1.31212	0.000145304	0.237256	-2.07548	down	1.30479
MW0156057	T3_positive	Pro-Val-Val	Amino acids and derivatives	Amino acids and derivatives	C15H27N3O4	358.165	313.2002	1.7184	[M-H+2Na]+	5.17778247498768	2	0.7286	rp	-	15199694	-	22872	-	30236.31	24478.07	25453.79	32787.95	15684.88	19399.4	15186.04	5185.15	17823.14	5522.5	17849.67	22802.1	32400.71	27769.2	27395.82	33246.54	19646.47	20681.8	20345.73	-	1.03576	0.0235314	1.88777	0.916682	insig	0.854029	0.0362099	1.76501	0.819677	insig	1.01924
MW0145876	T3_positive	Asn-Pro-Lys-Ala-Met	Amino acids and derivatives	Amino acids and derivatives	C23H41N7O7S	559.2899	559.2788	6.5109	[M+]+	10.5469341488645	2	0.7285	rp	-	-	-	264223	-	20004.08	25388.55	26894.5	30582.45	25802.82	10591.67	26361.64	10029.89	1766.56	1464.57	641.29	690.22	278.88	1220.02	647.63	578.55	7760.31	7473.0	7512.02	-	0.737553	0.234527	0.597259	-0.74357	insig	1.28771	0.0013477	22.5461	4.4948	up	1.27123
MW0109087	T3_positive	Phe-Ala-Asp	Amino acids and derivatives	Amino acids and derivatives	C16H21N3O6	415.1593	351.14300000000003	4.6008	[M+CH3CN+Na]+	1.88184195093554	2	0.7284	rp	-	71728363	-	18009	-	122457.41	165910.38	152417.17	147917.21	117826.66	132666.47	112091.01	149542.41	152793.8	150423.5	149605.12	140395.07	99778.39	21408.22	74095.23	83035.68	132899.55	131582.58	132914.0	-	1.08455	0.017339	0.469166	-1.09183	down	0.102413	0.911689	0.992388	-0.0110232	insig	0.864751
MW0150910	T3_positive	His-Gln-Val-Lys	Amino acids and derivatives	Amino acids and derivatives	C22H38N8O6	511.2901	510.2914	6.1341	[M+H]+	17.6459970326251	2	0.7282	rp	-	-	-	157027	-	60016.9	45726.0	54155.2	32656.42	197729.04	198270.33	189909.8	197783.37	583784.88	567715.88	567790.72	561360.83	294080.91	283940.66	277852.57	272993.72	282192.39	278205.47	282413.27	-	1.49719	1.0078e-08	0.494976	-1.01457	down	1.3035	1.39102e-09	0.0844296	-3.56611	down	1.31626
MW0155988	T3_positive	Pro-Ser-Asp	Amino acids and derivatives	Amino acids and derivatives	C12H19N3O7	335.1596	317.1223	3.4453	[M+NH4]+	8.99406597753227	2	0.7279	rp	-	145457568	-	23423	-	5868.55	8843.78	6472.88	6365.19	3304.63	5733.84	5451.77	3859.52	35742.15	36502.6	38847.81	37466.35	32370.26	25007.05	25393.95	23388.14	28172.62	28281.05	27080.47	-	1.32934	0.009084	0.714595	-0.484803	insig	1.30335	6.14036e-08	0.185451	-2.43089	down	1.29908
MW0153672	T3_positive	Met-Thr-Asn-Leu-Gly	Amino acids and derivatives	Amino acids and derivatives	C21H38N6O8S	579.2131	534.2472	2.0777	[M-H+2Na]+	8.549868973336821	2	0.7268	rp	-	-	-	264768	-	3212.48	13152.1	11728.8	14973.19	18715.52	13795.19	14835.12	18314.83	7295.46	8280.26	8651.7	12909.95	5485.03	6806.72	1892.39	9832.8	16231.31	16864.03	16158.1	-	0.787808	0.166339	0.646705	-0.628819	insig	0.0355786	0.632704	1.15966	0.213697	insig	1.05336
MW0111223	T3_positive	N-Nitrosodibutylamine	Alcohol and amines	Amines	C8H18N2O	222.1584	158.1419	1.5404	[M+CH3CN+Na]+	8.993656900031509	2	0.7267	rp	-	13542	HMDB0255202	-	C19277	303.52	147.58	161.38	69.99	72.76	133.62	35.01	120.43	4948.89	5988.79	4969.16	6066.83	2771.39	438.54	2305.6	2755.29	1311.1	1418.31	1359.01	-	1.09742	0.00353338	0.376397	-1.40967	down	1.28737	0.000332241	0.0310585	-5.00887	down	1.21594
MW0105574	T3_positive	Propionic acid, 2-amino-3-ureido-	Organic acids	Organic acids	C4H9N3O3	312.1632	147.0644	3.1093	[2M+NH4]+	11.225259574985099	2	0.7265	rp	-	348153	-	43854	-	10603.18	11093.85	12706.54	5198.75	16597.74	10471.07	13002.0	7444.92	24233.74	35043.72	22078.69	22304.77	22275.24	21629.02	16290.28	19660.59	17179.87	16812.4	16441.87	-	0.925094	0.149573	0.770349	-0.376415	insig	1.14562	0.00736712	0.382037	-1.38822	down	1.029
MW0151588	T3_positive	Ile-Ser-Val-Asp	Amino acids and derivatives	Amino acids and derivatives	C18H32N4O8	433.2223	432.222	5.8571	[M+H]+	10.0059613559674	2	0.7265	rp	-	-	-	165821	-	6183.95	8789.89	11516.79	7138.88	1373.49	3204.86	3750.73	5109.77	7363.51	4787.76	4043.62	3245.88	9914.73	8637.37	4115.82	5781.74	3993.95	3992.92	3324.13	-	0.745154	0.213861	1.4634	0.549326	insig	0.956965	0.0551428	1.72984	0.790642	insig	0.909687
MW0157865	T3_positive	Thr-Val-Leu-Thr-Ser	Amino acids and derivatives	Amino acids and derivatives	C22H41N5O9	537.3373	519.2904	6.0152	[M+NH4]+	10.4639344568444	2	0.7264	rp	-	-	-	264321	-	11807.33	13395.56	5620.01	11638.96	16760.26	15484.29	14600.72	16889.08	21205.42	23609.06	24195.87	25680.53	15004.42	19456.85	12349.33	7505.86	13872.02	13454.88	13523.25	-	1.15926	0.0210924	0.573619	-0.801836	insig	1.13977	0.00150244	0.448426	-1.15706	down	0.523996
MW0152549	T3_positive	Leu-Tyr-Ser-Lys-Ser	Amino acids and derivatives	Amino acids and derivatives	C27H44N6O9	597.3127	596.317	7.8548	[M+H]+	10.249035990425801	2	0.7263	rp	-	-	-	264944	-	730.97	189.9	437.93	1310.31	643.51	345.69	134.63	206.45	2601.24	1297.01	2337.65	2027.86	2193.15	1528.31	1825.36	1738.6	2581.8	2498.47	2511.24	-	0.356142	0.476182	0.881611	-0.181786	insig	1.02286	0.0096969	0.32299	-1.63044	down	1.20828
MW0152547	T3_positive	Leu-Tyr-Phe-Lys	Amino acids and derivatives	Amino acids and derivatives	C30H43N5O6	570.3369	569.3213	5.0392	[M+H]+	11.750550898237698	2	0.7263	rp	-	-	-	183167	-	4039.58	9847.09	7234.68	9970.64	1784.38	1864.79	11321.85	14049.33	10846.02	14479.97	6602.75	14479.25	3060.86	5081.64	3590.15	1065.04	8388.65	8227.34	7993.65	-	1.24147	0.013882	0.275765	-1.85849	down	0.675414	0.156353	0.669971	-0.57783	insig	0.429313
MW0146373	T3_positive	Asp-TyrMe-OH	Amino acids and derivatives	Amino acids and derivatives	C19H18N2O9	419.1083	418.1012	4.7407	[M+H]+	4.72408037890942	2	0.726	rp	-	-	-	65088	-	1598.27	975.34	3077.13	1927.15	11753.74	17510.47	17641.81	14137.47	923.99	1218.53	1006.54	574.2	522.95	146.12	184.14	226.49	3418.77	3268.37	3379.13	-	1.29121	0.00850989	0.289988	-1.78594	down	0.905713	0.11345	2.03528	1.02523	insig	1.30774
MW0146327	T3_positive	Asp-Val-Val	Amino acids and derivatives	Amino acids and derivatives	C14H25N3O6	370.1356	331.1743	6.8398	[M+K]+	0.0588165748638403	2	0.7249	rp	-	145454621	-	22824	-	12203.8	2810.56	9503.78	11881.74	18200.75	15231.45	15147.97	16347.0	5873.45	5263.61	5369.52	4237.48	647.22	1165.44	1352.07	326.73	6702.82	6564.78	6647.45	-	1.38285	0.000100438	0.168311	-2.5708	down	0.579077	0.170066	1.75471	0.811235	insig	1.28373
MW0110058	T3_positive	Trp-Gln-Arg	Amino acids and derivatives	Amino acids and derivatives	C22H32N8O5	453.2323	488.2496	4.6407	[M+H-2H2O]+	8.35917942888342	2	0.7240000000000001	rp	-	145458337	-	17145	-	108987.52	99314.47	99061.59	101279.9	112192.09	95897.28	91594.39	110904.26	32957.55	30171.82	33936.35	34553.82	43946.21	47734.66	46772.31	24685.86	81282.8	81706.33	80551.25	-	0.63097	0.242986	1.23947	0.309728	insig	1.31014	1.02906e-05	3.10473	1.63447	up	1.22102
MW0150908	T3_positive	His-Gln-Tyr-Arg	Amino acids and derivatives	Amino acids and derivatives	C26H38N10O7	602.2828	602.2925	5.4092	[M+]+	10.8288658506498	2	0.7232	rp	-	-	-	157073	-	28777.79	46960.21	27381.31	24888.75	24222.73	28517.0	23417.5	43387.08	17070.25	10636.66	20056.08	11664.23	24484.05	23231.66	24938.37	27267.12	27423.86	27070.54	27441.66	-	1.23605	0.0145046	1.6814	0.749667	insig	1.09648	0.0345273	2.15403	1.10704	up	0.512494
MW0155147	T3_positive	Phe-Cys-Leu-Phe-Arg	Amino acids and derivatives	Amino acids and derivatives	C33H48N8O6S	731.3464	684.3418	5.8321	[M+HCOO+2H]+	11.4944019465675	2	0.7232	rp	-	-	-	264575	-	8212.52	7936.63	6129.79	4960.81	35141.71	32107.86	39443.1	51092.11	96579.09	112283.2	95831.77	108675.73	28720.9	46400.92	52214.09	44960.78	47324.34	46186.45	47425.45	-	1.40485	0.000111903	0.41681	-1.26254	down	1.30679	0.000120496	0.0658968	-3.92365	down	0.257114
MW0157709	T3_positive	Thr-Leu-Pro-Pro-Gly	Amino acids and derivatives	Amino acids and derivatives	C22H37N5O7	448.2521	483.2693	5.1191	[M+H-2H2O]+	3.89852541719484	2	0.7229	rp	-	-	-	264810	-	10987.55	6387.43	2570.48	10637.96	7612.87	2765.45	1845.82	3884.3	173438.9	176392.21	160952.9	117524.1	62499.56	26895.35	66839.23	59389.47	45200.06	47091.83	44795.37	-	1.33439	0.00124288	0.343181	-1.54296	down	1.26921	0.00137704	0.0486758	-4.36065	down	1.25741
MW0148067	T3_positive	Cys-Ser-Phe	Amino acids and derivatives	Amino acids and derivatives	C15H21N3O5S1	355.12300000000005	355.1202	3.8631	[M+]+	7.60515337489664	2	0.7228	rp	-	145454877	-	18750	-	2727.98	4871.54	2578.83	1998.88	4313.44	4114.55	11087.95	11974.41	4938.52	27.13	3326.46	1650.08	1794.11	3126.98	3662.36	2228.38	5979.67	5395.53	6143.88	-	0.493123	0.858287	1.08747	0.120975	insig	0.468776	0.669613	1.2248	0.29255	insig	1.02241
MW0149946	T3_positive	Glu-Asp-Glu	Amino acids and derivatives	Amino acids and derivatives	C14H21N3O10	805.2325	391.1227	3.7033	[2M+Na]+	1.90120341675635	2	0.7227	rp	-	16123342	-	16008	-	3378.64	5627.83	1612.51	6757.33	11209.62	9388.92	8154.67	10052.13	4211.42	1645.41	3896.1	3127.04	3710.92	4142.5	3381.33	1778.69	5789.72	5355.44	5766.77	-	0.0464346	0.966865	1.01036	0.0148731	insig	0.30194	0.42663	1.3491	0.431993	insig	1.217
MW0151428	T3_positive	Ile-Glu-Val-His-Gly	Amino acids and derivatives	Amino acids and derivatives	C24H39N7O8	571.3064	553.286	6.3124	[M+NH4]+	11.36442286165	2	0.7216	rp	-	-	-	264397	-	396.5	1230.68	1788.06	610.74	17640.43	9279.21	5660.62	13928.94	15591.75	21712.64	19175.66	15613.41	7979.36	11403.65	11645.53	11439.27	15400.15	14265.43	15650.01	-	1.30627	0.00836574	0.589066	-0.763499	insig	1.2646	0.00103017	0.0558439	-4.16246	down	0.0318349
MW0149701	T3_positive	Gln-His-His	Amino acids and derivatives	Amino acids and derivatives	C17H24N8O5	420.1775	420.18699999999995	3.7835	[M+]+	9.12353439623571	2	0.7212	rp	-	145455084	-	18112	-	8882.78	1782.46	7548.87	8851.49	1786.94	2509.38	3474.65	1505.61	4351.89	2242.69	1156.04	2563.3	2273.3	1692.26	1838.87	2486.12	4555.27	4574.53	4211.81	-	0.260228	0.509255	0.803821	-0.315053	insig	0.805664	0.0839853	2.62418	1.39187	insig	0.187437
MW0109114	T3_positive	Phe-Ile-Arg	Amino acids and derivatives	Amino acids and derivatives	C21H34N6O4	434.2788	434.2642	3.873	[M+]+	15.098079279332	2	0.7205	rp	-	145457235	-	18749	-	997.23	18934.96	11817.36	8005.63	7024.65	17431.38	9236.23	4232.43	8876.26	43883.01	12883.68	47094.1	28512.68	19254.1	26163.95	25863.29	24462.51	23913.4	21642.85	-	0.160093	0.771321	0.885193	-0.175936	insig	0.70946	0.167389	0.352636	-1.50375	insig	1.09224
MW0158273	T3_positive	Trp-Tyr-Gln	Amino acids and derivatives	Amino acids and derivatives	C25H29N5O6	495.2097	495.2118	2.6524	[M+]+	0.176126451997971	2	0.7202	rp	-	145458522	-	19729	-	40536.99	32861.14	43732.42	42180.69	43964.29	42428.15	46285.68	43668.51	38561.67	14487.92	18585.24	24477.12	20707.84	17920.73	9137.08	19343.75	36717.93	37643.24	37638.3	-	0.658665	0.278868	0.698242	-0.518201	insig	0.956714	0.0496245	1.65756	0.72906	insig	1.2067
MW0158674	T3_positive	Tyr-Val-Ser-Arg	Amino acids and derivatives	Amino acids and derivatives	C23H37N7O7	570.2967	523.2754	6.1341	[M+HCOO+2H]+	11.0880506538098	2	0.7189	rp	-	-	-	262593	-	13203.85	14204.16	17120.04	20994.65	57849.96	53170.46	48631.53	50459.56	105891.35	94014.89	91084.72	90795.64	57127.14	46098.19	44823.44	51105.69	57894.99	57911.74	57275.78	-	1.45592	7.68525e-05	0.521638	-0.938879	insig	1.29934	1.85131e-05	0.171621	-2.5427	down	0.431528
MW0144508	T3_positive	Ala-Asp-Arg-Arg	Amino acids and derivatives	Amino acids and derivatives	C19H36N10O7	561.2505	516.2768	4.8395	[M-H+2Na]+	11.1103081076599	2	0.7186	rp	-	-	-	104574	-	3379.13	238.41	1081.87	2182.21	1073.32	1034.64	2961.36	2604.25	5087.46	1987.24	6878.0	1842.99	6974.87	15102.64	7753.28	9765.94	3771.56	3714.13	3580.04	-	1.12203	0.0408491	2.50681	1.32585	up	0.710954	0.177794	0.435664	-1.19871	insig	1.2
MW0148044	T3_positive	Cys-Met-Asp	Amino acids and derivatives	Amino acids and derivatives	C12H21N3O6S2	368.0996	367.0872	2.1987	[M+H]+	10.645446702568501	2	0.7185	rp	-	145454826	-	22804	-	17235.82	3555.74	14859.0	2408.28	25736.54	21807.35	23497.45	20031.56	16668.37	15074.19	20700.62	6667.11	10643.14	4263.08	10712.05	15422.04	17527.65	16254.16	16625.36	-	0.583329	0.274725	0.694301	-0.526368	insig	0.593253	0.319204	0.643862	-0.635178	insig	1.05258
MW0155760	T3_positive	Pro-Ala-Asp-Lys-Thr	Amino acids and derivatives	Amino acids and derivatives	C22H38N6O9	548.3043	530.27	5.4688	[M+NH4]+	3.2660348042020804	2	0.7184	rp	-	-	-	264325	-	594.0	3157.78	2105.57	1304.39	405.63	1080.66	1199.9	1974.09	12950.27	3262.28	7081.4	13284.6	1670.13	3655.35	1770.44	7339.57	5958.14	6105.07	5808.54	-	0.958121	0.105716	0.394644	-1.34138	insig	1.06603	0.0527261	0.195791	-2.35262	down	0.898147
MW0156731	T3_positive	Ser-Glu-Gly	Amino acids and derivatives	Amino acids and derivatives	C10H17N3O7	314.0929	291.1066	1.3205	[M+Na]+	8.527192005089999	2	0.7172	rp	-	7020151	-	20923	-	97815.39	81276.79	97842.89	84727.48	107344.32	101537.48	101932.69	100847.75	32861.77	27553.88	33973.61	33437.51	37250.87	43204.21	55080.01	61473.98	79583.88	79615.91	80344.91	-	1.21363	0.0471841	1.54122	0.624072	insig	1.29793	0.000345811	2.82932	1.50045	up	1.24367
MW0145402	T3_positive	Arg-Ile-Thr-Val-Lys	Amino acids and derivatives	Amino acids and derivatives	C27H53N9O7	616.396	615.4068	6.1933	[M+H]+	20.4393228831663	2	0.7170000000000001	rp	-	-	-	264858	-	31691.82	38910.82	49084.42	37511.17	18678.17	16822.89	13791.89	10379.5	10674.14	9848.39	11467.56	9242.24	10873.5	13926.21	15620.81	10039.12	15134.8	14766.33	14152.64	-	0.840229	0.176243	1.22379	0.291354	insig	1.29301	0.00365657	3.8125	1.93074	up	0.4844
MW0146103	T3_positive	Asp-Glu-Leu-Asn-Gln	Amino acids and derivatives	Amino acids and derivatives	C24H39N7O12	617.2692	617.2657	8.7661	[M+]+	0.305812306584169	2	0.7168	rp	-	-	-	264589	-	11397.02	9753.57	11877.04	12518.96	13214.81	14523.09	18939.73	11244.94	63881.55	56126.08	60508.13	63282.22	40945.62	43421.58	38449.65	34385.09	35164.29	34969.44	34748.15	-	1.42856	0.000174871	0.644804	-0.633067	insig	1.30929	2.52383e-05	0.186821	-2.42027	down	1.27464
MW0156782	T3_positive	Ser-His-Thr-Arg	Amino acids and derivatives	Amino acids and derivatives	C19H33N9O7	499.25300000000004	499.2503	4.4213	[M+]+	1.7623322678468303	2	0.7159	rp	-	-	-	226213	-	83617.5	69082.49	63348.74	75305.61	49937.49	48506.43	51827.26	55493.39	117671.06	111221.48	106555.89	101943.18	26445.15	48002.43	48081.15	39241.01	49538.38	45335.74	40576.46	-	1.41839	7.61828e-05	0.369851	-1.43498	down	1.22194	0.000718812	0.666118	-0.586151	insig	0.80076
MW0146252	T3_positive	Asp-Ser-Asp-Leu-Tyr	Amino acids and derivatives	Amino acids and derivatives	C26H37N5O12	611.2473	611.2439	7.2012	[M+]+	3.23665440635309	2	0.7158	rp	-	-	-	264963	-	81.82	63.73	37.53	139.62	23.96	182.37	96.17	234.49	6527.95	7121.7	6353.65	6113.43	21511.76	20542.15	20464.65	19423.47	371.42	325.4	377.46	-	1.49493	3.08e-06	3.13753	1.64963	up	1.30066	7.10671e-05	0.0123561	-6.33864	down	1.29187
MW0149738	T3_positive	Gln-Leu-Glu	Amino acids and derivatives	Amino acids and derivatives	C16H28N4O7	388.2033	388.1958	3.7235	[M+]+	11.1955344499393	2	0.7153	rp	-	11176715	-	18732	-	1752.16	18390.28	16105.1	17311.11	29277.92	23190.34	31107.12	18944.79	10115.11	2502.15	3099.78	11586.68	24392.78	13540.37	18232.02	18206.51	16013.25	15318.97	13195.08	-	1.14631	0.0109074	2.72387	1.44566	up	0.421947	0.210336	1.96159	0.972022	insig	0.828691
MW0168298	T3_positive	2-[[2-[(2-Azaniumyl-4-methylpentanoyl)amino]-3-hydroxypropanoyl]amino]-4-methylpentanoate	Amino acids and derivatives	Amino acids and derivatives	C15H29N3O5	332.2222	331.2107	4.3211	[M+H]+	12.949705940030801	2	0.7149	rp	-	23276220	-	17009	-	4462.21	5333.67	5131.08	2742.48	3682.93	3989.7	2925.72	3303.06	311.9	736.7	118.5	488.54	1320.92	354.3	300.29	652.86	4831.9	4765.14	4754.27	-	0.53637	0.409471	1.58753	0.666779	insig	1.21807	0.00514473	10.6723	3.4158	up	1.20754
MW0108413	T3_positive	N-Phenethylacetamide	Benzene and substituted derivatives	Benzene and substituted derivatives	C10H13NO	181.1322	163.0997	1.6398	[M+NH4]+	2.1017098600140103	2	0.7144	rp	-	70143	HMDB0255222	-	C06746	1005.54	948.04	803.8	1209.47	259.91	378.85	1052.82	1490.8	33929.85	32742.48	33321.02	31941.85	6983.86	5888.24	12875.06	12605.37	8515.65	7916.08	7496.01	-	1.4011	0.000674765	0.290692	-1.78244	down	1.31252	2.44393e-06	0.0300667	-5.05569	down	1.22257
MW0145796	T3_positive	Asn-Ile-Phe-Lys	Amino acids and derivatives	Amino acids and derivatives	C25H40N6O6	521.3109	520.3009	6.3224	[M+H]+	13.4864561210844	2	0.7131	rp	-	-	-	194367	-	37718.02	42318.79	38778.91	36542.23	63790.34	66238.95	60834.15	59385.02	6962.54	7071.08	7203.29	111.48	12398.92	6542.18	11890.66	8688.15	31593.43	32022.23	31484.22	-	0.692924	0.0896234	1.85119	0.888452	insig	0.96424	1.00221e-05	7.27727	2.8634	insig	1.3019
MW0155958	T3_positive	Pro-Phe-Gly	Amino acids and derivatives	Amino acids and derivatives	C16H21N3O4	319.1502	319.1532	2.8903	[M+]+	5.21931081507887	2	0.7128	rp	-	70445043	-	20822	-	120411.94	142189.07	113150.76	137964.28	135405.53	141876.54	148685.73	141564.07	260721.01	272645.11	256957.39	253216.41	292086.63	291816.25	288075.11	291868.3	195013.72	189873.26	190354.03	-	1.4092	0.00435966	1.11529	0.157415	insig	1.29072	1.72381e-05	0.492282	-1.02244	down	1.3242
MW0149863	T3_positive	Gln-Val-Leu-Arg	Amino acids and derivatives	Amino acids and derivatives	C22H42N8O6	514.2988	514.3227	3.9321	[M+]+	13.3604050770503	2	0.7127	rp	-	-	-	214473	-	1635.26	824.56	781.49	1644.03	5390.09	890.4	1784.05	831.95	40430.02	30159.37	24990.08	23085.01	14562.8	22892.21	13542.25	22739.87	12673.86	11790.95	12703.31	-	1.08327	0.0585583	0.621392	-0.686425	insig	1.29339	0.00516248	0.0411694	-4.60229	down	1.20259
MW0149959	T3_positive	Glu-Cys-Asp	Amino acids and derivatives	Amino acids and derivatives	C12H19N3O8S1	365.0848	365.0893	4.0806	[M+]+	5.88100320001672	2	0.7114	rp	-	145455341	-	19264	-	17502.3	31373.5	9907.8	4606.07	8424.57	27364.63	24168.12	12724.04	3731.25	27122.98	30994.84	21390.98	41183.05	32624.13	38834.95	33823.74	18055.15	21154.47	19501.52	-	0.837288	0.0733466	1.75956	0.815215	insig	0.207297	0.575005	0.761528	-0.39303	insig	1.00622
MW0158710	T3_positive	TyrMe-Phe-OH	Amino acids and derivatives	Amino acids and derivatives	C25H24N2O7	549.1543	464.1584	2.9194	[M+K+HCOOH]+	12.6154606492037	2	0.7099	rp	-	-	-	65019	-	4173.93	3010.27	4567.03	3479.62	275.09	208.64	363.39	727.3	514.41	153.68	406.94	275.42	753.71	370.41	580.01	49.74	818.32	1156.88	1292.54	-	0.0242744	0.582654	1.29873	0.377102	insig	1.26852	0.00152684	11.2784	3.49548	up	0.127164
MW0158218	T3_positive	Trp-Phe-Met	Amino acids and derivatives	Amino acids and derivatives	C25H30N4O4S1	500.2277	482.1988	2.513	[M+NH4]+	12.6834588693292	2	0.7099	rp	-	71471627	-	20545	-	12931.89	8494.51	5293.41	7923.21	4536.21	4578.51	6307.01	8456.87	15810.44	9951.92	6394.81	11273.91	6988.22	1953.98	5398.9	2037.22	8237.63	8037.6	7240.9	-	1.13908	0.0320041	0.377111	-1.40694	down	0.436959	0.416364	0.797655	-0.326163	insig	0.653238
MW0153484	T3_positive	Met-Ala-Glu	Amino acids and derivatives	Amino acids and derivatives	C13H23N3O6S1	721.2558	349.1308	4.6208	[2M+Na]+	9.07328012615898	2	0.7092	rp	-	145456828	-	16848	-	16976.51	21156.56	12308.77	20212.29	17821.04	15090.46	10401.76	16651.29	35690.21	34329.53	34589.63	38585.2	800.6	15495.62	14782.06	13811.95	14802.17	14915.4	15418.53	-	1.00826	0.00408548	0.313491	-1.6735	down	1.21198	0.000848774	0.493413	-1.01913	down	0.4947
MW0155326	T3_positive	Phe-Ser-Glu	Amino acids and derivatives	Amino acids and derivatives	C17H23N3O7	450.1545	381.1536	1.2809	[M+Na+HCOOH]+	11.2328465329525	2	0.7086	rp	-	145457310	-	23135	-	80649.57	84541.5	61977.95	54216.24	12385.8	31680.59	25144.91	38997.49	106396.51	77564.46	93310.99	84712.17	38200.37	91942.02	34747.49	61645.86	64015.08	61275.92	60283.05	-	1.02501	0.0769135	0.625817	-0.676188	insig	0.851155	0.0810883	0.777341	-0.36338	insig	0.888709
MW0156821	T3_positive	Ser-Leu-Leu-Ser-Phe	Amino acids and derivatives	Amino acids and derivatives	C27H43N5O8	566.3113	565.3112	5.6182	[M+H]+	19.238987697842898	2	0.7081	rp	-	-	-	264440	-	8041.46	9442.58	8356.47	2712.49	5598.4	8916.91	6389.97	8899.78	27524.62	42154.69	19076.84	30475.8	10982.55	7443.65	11634.16	4785.4	11090.74	9770.01	10329.69	-	1.3344	0.01653	0.292252	-1.77472	down	1.15323	0.0135334	0.239474	-2.06206	down	0.264789
MW0153676	T3_positive	Met-Thr-Gly	Amino acids and derivatives	Amino acids and derivatives	C11H21N3O5S1	354.1298	307.1202	2.6125	[M+HCOO+2H]+	9.346097492510811	2	0.7076	rp	-	145457067	-	19031	-	405713.15	348402.42	391157.1	386251.6	483916.55	526313.53	507280.65	493715.85	204509.5	221342.62	151682.34	220809.71	248774.46	229467.78	265303.22	258672.65	362067.32	362599.91	354529.85	-	1.07166	0.0450826	1.25537	0.328114	insig	1.24011	0.000168984	1.91838	0.939885	insig	1.3162
MW0151554	T3_positive	Ile-Pro-Ala-Asp-Val	Amino acids and derivatives	Amino acids and derivatives	C23H39N5O8	531.3131	513.2799	6.2924	[M+NH4]+	9.077970116791949	2	0.7063	rp	-	-	-	264403	-	4497.87	3335.14	5397.23	5004.23	4833.37	6778.15	8038.15	6650.69	33935.71	9010.35	24301.61	24751.18	16567.54	14164.57	17265.28	8302.88	10814.28	9978.12	9300.97	-	0.693395	0.184803	0.611967	-0.708474	insig	1.17934	0.0369921	0.198203	-2.33495	down	1.10776
MW0158952	T3_positive	Val-Cys-Asn-Ser-Lys	Amino acids and derivatives	Amino acids and derivatives	C21H39N7O8S	613.2657	549.2581	7.9929	[M+CH3CN+Na]+	12.2893457080124	2	0.7056	rp	-	-	-	264263	-	40.78	402.42	182.39	221.95	171.47	29.76	133.5	38.26	2590.26	1326.02	1133.56	802.28	3678.7	914.6	4702.42	2263.48	742.9	657.93	806.3	-	0.742381	0.189151	1.97522	0.98201	insig	1.10966	0.0468441	0.144826	-2.78761	down	1.23455
MW0150319	T3_positive	Gly-Asp-Ala-Asn-Thr	Amino acids and derivatives	Amino acids and derivatives	C17H28N6O10	476.1873	476.1867	2.0361	[M+]+	8.784267256635	2	0.7047	rp	-	-	-	264275	-	9840.93	12725.55	7712.98	13852.71	35602.7	27984.0	25867.99	26706.33	15316.27	16087.17	16127.64	19697.68	11381.86	3937.45	10651.59	2076.64	12100.5	11998.43	11346.36	-	1.09976	0.0181689	0.417196	-1.2612	down	1.02991	0.0173164	0.656448	-0.607248	insig	1.12541
MW0150368	T3_positive	Gly-Gly-Lys-Pro-Asn	Amino acids and derivatives	Amino acids and derivatives	C19H33N7O7	471.2458	471.2441	8.756	[M+]+	12.734867758231099	2	0.7045	rp	-	-	-	264839	-	1993775.57	195956.25	320201.23	287828.19	191991.13	260107.97	333459.94	200438.15	1501192.45	3071339.69	3230203.23	2549458.9	2014443.2	3053200.33	2823335.55	1963618.38	11490.53	11325.99	10072.24	-	0.0800877	0.804809	0.951933	-0.0710677	insig	1.04397	0.0178871	0.270258	-1.88759	down	1.30598
MW0148086	T3_positive	Cys-Tyr-Thr	Amino acids and derivatives	Amino acids and derivatives	C16H23N3O6S1	385.1276	385.1308	6.055	[M+]+	9.173695297590712	2	0.7039	rp	-	145454925	-	17183	-	5498.75	1748.49	4550.71	5400.45	17640.55	3020.41	14476.12	13353.28	396.08	429.66	171.28	1336.28	4819.22	3696.09	2703.62	3633.23	6725.7	6896.12	6706.74	-	1.33666	0.00171407	6.3653	2.67023	up	1.1448	0.0197457	7.37085	2.88183	up	0.932061
MW0152471	T3_positive	Leu-Pro-Phe	Amino acids and derivatives	Amino acids and derivatives	C20H29N3O4	442.1646	375.2158	2.6922	[M-2H+3Na]+	11.628255220425197	2	0.7038	rp	-	25183214	-	20555	-	47779.37	47474.49	42327.71	46322.06	35175.14	19859.84	16156.62	11530.52	12190.0	40417.66	33234.41	42943.61	23601.95	25580.2	45832.77	16446.65	35523.87	35702.41	36749.38	-	0.183506	0.661475	0.865481	-0.208426	insig	0.70443	0.141632	1.42798	0.513978	insig	0.498997
MW0003308	T3_positive	Phome	Benzene and substituted derivatives	Benzene and substituted derivatives	C23H19NO4	374.1448	373.1314	3.4054	[M+H]+	13.803058840125	2	0.7026	rp	-	53394628	-	64666	-	670481.54	667584.61	709750.01	666101.61	787816.89	794411.9	754344.75	747073.77	261053.84	285153.52	279805.63	258338.85	403058.19	405048.79	408143.46	413169.06	615260.62	611762.83	604450.81	-	1.48318	8.34072e-05	1.50267	0.587525	insig	1.31086	3.92636e-07	2.5028	1.32354	up	1.32445
MW0001652	T3_positive	1-Naphthaldehyde	Benzene and substituted derivatives	Benzene and substituted derivatives	C11H8O	351.0858	156.0575	6.6078	[2M+K]+	17.2688953576028	2	0.7026	rp	-	6195	HMDB0060325	-	C14090	28984.4	28946.5	25660.47	23407.0	36853.77	35889.96	37565.95	28461.37	615.18	193.24	344.72	607.77	8495.47	9333.19	6867.07	8713.31	23922.03	23438.36	22881.41	-	1.46244	0.000446763	18.9726	4.24585	up	1.29757	0.000283017	60.7631	5.92512	up	1.31066
MW0054191	T3_positive	(10R,11S,12S,14R,16S,20S,21R,22S,24E)-16-[(R)-amino(hydroxy)methoxy]-12-hydroxy-20-{(2S,3S,7R,8R,9R,10E)-11-[(hydroxymethyl)(methyl)amino]-2,8-dimethoxy-3,7,9-trimethyl-6-oxoundec-10-en-1-yl}-10,22-dimethoxy-11,14,21-trimethyl-3,7,19,27-tetraoxa-29,30,31-triazatetracyclo[24.2.1.1~2,5~.1~6,9~]hentriaconta-1(28),2(31),4,6(30),8,24,26(29)-heptaen-18-one	Alcohol and amines	Amines	C48H75N5O14	942.5164	945.5311	6.1933	[M+H]+	7.94430755741789	2	0.7024	rp	-	5288658	-	65484	-	1478714.31	1485802.81	1434801.63	1426697.57	449047.7	447110.17	474611.46	455360.9	551872.24	559118.59	512487.22	572749.19	366516.03	369607.59	347500.46	339994.46	565480.47	565229.37	560694.32	-	1.47706	7.1795e-05	0.648211	-0.625465	insig	1.31185	1.0125e-08	2.65274	1.40748	up	1.29057
MW0151333	T3_positive	Ile-Arg-Lys-Arg	Amino acids and derivatives	Amino acids and derivatives	C24H49N11O5	589.4045	571.3918	5.0591	[M+NH4]+	10.968288160587198	2	0.7009	rp	-	-	-	165253	-	1810.23	9671.45	7727.83	8206.31	4863.17	4791.29	5779.2	4739.21	855.91	2205.86	2108.45	193.85	2049.73	2343.64	424.57	1937.28	4966.91	4992.51	4719.49	-	0.349475	0.613441	1.25935	0.332675	insig	0.964381	0.045131	5.11101	2.35361	insig	1.04744
MW0146235	T3_positive	Asp-Pro-Asn-Gly-Leu	Amino acids and derivatives	Amino acids and derivatives	C21H34N6O9	559.2021	514.2387	4.0906	[M-H+2Na]+	13.298498607049401	2	0.7003	rp	-	-	-	264133	-	7277.89	11803.4	11720.74	4978.34	3907.01	5557.22	9039.42	11358.55	17378.49	17273.98	17625.56	21120.08	8478.81	2101.83	11443.8	11558.48	7823.61	7806.99	7620.05	-	1.03952	0.0141915	0.457545	-1.12802	down	1.08867	0.00555662	0.487484	-1.03657	down	0.0155071
MEDL00404	T3_positive	2-Palmitoyl-rac-glycerol	GL	DG	C19H38O4	353.267	330.277	8.7867	[M+Na]+	0.0247500000227774	3	0.9994	rp	-	-	HMDB0011533	-	-	5602.66	9533.01	7814.56	6208.57	3271.74	4846.99	6712.44	10009.46	12299.14	18867.26	15871.22	15601.07	18504.46	19686.66	9709.28	15002.13	11573.95	11568.87	11292.79	-	0.0659417	0.980835	1.00421	0.006064	insig	1.19071	0.00309381	0.465508	-1.10312	down	1.07702
MW0113072	T3_positive	4-Hydroxy-5-(3',4',5'-trihydroxyphenyl)-valeric acid-O-methyl-O-glucuronide	Organic acids	Organic acids	C18H24O13	471.1111	448.1217	2.4137	[M+Na]+	0.6895443651855029	3	0.9831	rp	-	124202073	HMDB0059970	-	-	47783.52	45520.95	50769.92	46369.85	41170.25	51602.46	49666.79	48787.3	17598.77	18687.35	19003.78	5593.86	16663.53	13646.0	16755.87	15180.77	33093.32	33317.94	32955.44	-	0.250736	0.923862	1.02238	0.0319276	insig	1.13392	0.000939198	3.128	1.64524	up	1.31206
MW0163483	T3_positive	(3-beta,4-alpha)-3,23-Dihydroxyolean-12-en-28-oic acid	Organic acids	Organic acids	C30H47O4-	489.3883	471.3474	4.9389	[M+NH4]+	0.923311276038089	3	0.9774	rp	-	40469185	-	-	-	99805.7	101853.32	99121.41	99270.1	77579.86	68201.41	70760.48	66919.55	37145.13	37114.42	34736.63	32596.68	70384.33	77040.32	67122.07	70461.63	77172.5	76850.74	76540.96	-	1.48366	4.52406e-05	2.01287	1.00926	up	1.31114	9.10572e-08	2.82536	1.49843	up	0.0720056
MW0012813	T3_positive	[(2R)-3-hexadecanoyloxy-2-[(6E,9E)-octadeca-6,9-dienoyl]oxypropyl] 2-(trimethylazaniumyl)ethyl phosphate	GP	PC	C42H80NO8P	758.5681	757.5622	7.5777	[M+H]+	1.1143627658167499	3	0.9729	rp	-	134753865	-	-	-	97810.97	69310.81	57360.63	79334.29	67161.13	74906.81	99156.56	64494.3	3868.47	51491.87	134597.52	166853.16	215805.72	257865.85	226988.17	208075.8	121260.13	54125.07	113814.83	-	0.902009	0.0297773	2.54683	1.3487	insig	0.286112	0.750698	0.851478	-0.231959	insig	1.29072
MW0011331	T3_positive	(2S,3S,4S,5R,6R)-6-[[(3S,6aS,6aR,6bR,8aR,9R,14bS)-14b-formyl-9-hydroxy-11-(hydroxymethyl)-4,4,6a,6b,8a,11-hexamethyl-1,2,3,4a,5,6,6a,7,8,9,10,13,14,14a-tetradecahydropicen-3-yl]oxy]-5-[(2S,3R,4S,5R)-4,5-dihydroxy-3-[(2S,3R,4R,5R,6S)-3,4,5-trihydroxy-6-methyloxan-2-yl]oxyoxan-2-yl]oxy-3,4-dihydroxyoxane-2-carboxylic acid	Organic acids	Organic acids	C47H74O18	927.4954	926.4875	6.1933	[M+H]+	1.60185388070906	3	0.9615	rp	-	75368740	-	-	-	4483813.5	4541106.16	4593326.5	4252195.77	1181461.02	1101450.09	1114869.47	1149964.27	959557.71	959704.06	952344.1	936491.73	677561.6	637668.02	671004.1	621566.08	1246836.34	1229425.68	1228254.73	-	1.48621	3.35382e-05	0.684804	-0.546237	insig	1.3142	1.98044e-05	4.69275	2.23043	up	1.31858
MW0161352	T3_positive	[3-hexadecanoyloxy-2-[(9Z,12Z,15Z)-octadeca-9,12,15-trienoyl]oxypropyl] 2-(trimethylazaniumyl)ethyl phosphate	GP	PC	C42H78NO8P	756.5536	755.5465	6.8251	[M+H]+	1.97763742346568	3	0.9529	rp	-	10771393	-	-	-	846126.94	786532.02	631460.91	612934.96	114507.24	11131.75	33108.31	159423.61	2839455.92	2796176.47	815676.95	918799.43	1121000.26	1609644.03	987113.89	1180326.68	817072.6	808304.01	691549.77	-	0.427953	0.357068	0.664588	-0.589468	insig	0.885168	0.139785	0.390368	-1.35709	insig	1.19648
MEDP2128	T3_positive	L-Canavanin	Organic acids	Organic acids	C5H12N4O3	215.0535	176.0909	0.7445	[M+K]+	2.35074999999085	3	0.9446	rp	-	-	-	-	-	114104.8	103085.87	115814.9	117860.97	78792.13	84155.46	84659.67	86074.53	258695.76	265779.19	264842.88	260020.04	217933.13	195445.13	221348.44	221261.14	143851.39	143568.78	143853.28	-	1.40747	0.0029641	0.815741	-0.293817	insig	1.3094	5.46553e-07	0.429668	-1.21871	down	1.32138
MEDP1345	T3_positive	LysoPC(18:3(9Z,12Z,15Z))	Lipids	LPC	C26H48NO7P	518.3237	517.3168	6.5305	[M+]+	0.178358793529923	3	0.9329	rp	-	24779469	HMDB0010388	-	-	2489152.91	2643584.23	2581315.89	2603964.89	1978259.79	1809110.61	1884725.69	2064678.21	4970768.42	5000627.56	4711138.13	4785271.29	1622991.3	1726176.12	1615250.28	1729542.23	3453827.78	3450427.4	3411946.66	-	1.49781	1.37866e-06	0.343848	-1.54016	down	1.31079	4.60257e-06	0.530004	-0.915924	insig	1.14678
[truncated: 1,523 more rows]
[truncated: 9 more columns]
