# Supplementary material for: Integrative analysis of morphological, transcriptomic, and metabolomic approaches to uncover the function of flavonoids in the salt stress response of Alhagi camelorum
Source: Front Plant Sci. 2026 Jan 5;16:1678456. doi: 10.3389/fpls.2025.1678456 (PMC12812734; doi:10.3389/fpls.2025.1678456)
Supplement: Supplementary file 5 [file DataSheet5.xlsx]

## Sheet: Sheet1
Supplementary data 5 Identification of DEGs associated with the flavonoid biosynthesis metabolites in two groups of NaCl_1 vs. Con_1
geneID	KO	KEGG_map_gene	metaID	Compounds	Class I	CID	KEGG_map_meta	coefficient	pvalue	relationType
Asp03G022990	K--	ko01100,ko01110,ko00940,ko00945,ko00941,ko00999	FDATN00783	(-)-Epicatechin	Flavonoids	C09727	ko00941,ko01100,ko01110	0.880266	0.000157992	gene-meta
Asp05G012840	K--	ko01100,ko01110,ko00940,ko00945,ko00941,ko00130,ko00999	FDATN00783	(-)-Epicatechin	Flavonoids	C09727	ko00941,ko01100,ko01110	0.860353	0.000329273	gene-meta
Asp03G022990	K--	ko01100,ko01110,ko00940,ko00945,ko00941,ko00999	MW0169528	Naringin	Flavonoids	C09789	ko00941,ko01100	-0.832064	0.000787733	gene-meta
Asp06G017850	K--	ko01100,ko01110,ko00940,ko00945,ko00941,ko00073	MW0169528	Naringin	Flavonoids	C09789	ko00941,ko01100	-0.874054	0.000201261	gene-meta
Asp05G012840	K--	ko01100,ko01110,ko00940,ko00945,ko00941,ko00130,ko00999	MW0169528	Naringin	Flavonoids	C09789	ko00941,ko01100	-0.853967	0.000407156	gene-meta
Asp02G032990	K--	ko01100,ko01110,ko00940,ko00945,ko00941	MW0169528	Naringin	Flavonoids	C09789	ko00941,ko01100	-0.871862	0.000218557	gene-meta
Asp07G008880	K--	ko01100,ko01110,ko00940,ko00945,ko00941,ko00999	MEDL02489	Naringenin chalcone	Flavonoids	C06561	ko00941,ko01100,ko01110	0.834687	0.000731507	gene-meta
Asp04G007070	K--	ko01110,ko00941	MEDL02489	Naringenin chalcone	Flavonoids	C06561	ko00941,ko01100,ko01110	0.800771	0.0017502	gene-meta
Asp06G019500	K--	ko01100,ko01110,ko00940,ko00945,ko00941	MEDL02489	Naringenin chalcone	Flavonoids	C06561	ko00941,ko01100,ko01110	-0.810794	0.00137664	gene-meta
Asp01G016860	K--	ko01100,ko01110,ko00940,ko00945,ko00941,ko00999	MEDL02489	Naringenin chalcone	Flavonoids	C06561	ko00941,ko01100,ko01110	0.912869	3.41179e-05	gene-meta
Asp06G017850	K--	ko01100,ko01110,ko00940,ko00945,ko00941,ko00073	MEDL02489	Naringenin chalcone	Flavonoids	C06561	ko00941,ko01100,ko01110	-0.915104	3.00765e-05	gene-meta
Asp05G012840	K--	ko01100,ko01110,ko00940,ko00945,ko00941,ko00130,ko00999	MEDL02489	Naringenin chalcone	Flavonoids	C06561	ko00941,ko01100,ko01110	-0.902344	5.92547e-05	gene-meta
Asp02G034190	K--	ko01100,ko01110,ko00941	MEDL02489	Naringenin chalcone	Flavonoids	C06561	ko00941,ko01100,ko01110	-0.875474	0.00019064	gene-meta
Asp02G030210	K--	ko01100,ko01110,ko00940,ko00945,ko00941,ko00130,ko00999	MEDL02489	Naringenin chalcone	Flavonoids	C06561	ko00941,ko01100,ko01110	0.858432	0.000351356	gene-meta
Asp03G030570	K--	ko01100,ko01110,ko00940,ko00945,ko00941	MEDL02489	Naringenin chalcone	Flavonoids	C06561	ko00941,ko01100,ko01110	0.845429	0.000532842	gene-meta
Asp02G032990	K--	ko01100,ko01110,ko00940,ko00945,ko00941	MEDL02489	Naringenin chalcone	Flavonoids	C06561	ko00941,ko01100,ko01110	-0.893801	8.87947e-05	gene-meta
Asp06G017550	K--	ko01100,ko01110,ko00941,ko04712	MEDL01762	Sakuranetin	Flavonoids	C09833	ko00941,ko01110	-0.84581	0.00052666	gene-meta
Asp07G008880	K--	ko01100,ko01110,ko00940,ko00945,ko00941,ko00999	MEDL01762	Sakuranetin	Flavonoids	C09833	ko00941,ko01110	-0.941062	5.07091e-06	gene-meta
Asp04G007070	K--	ko01110,ko00941	MEDL01762	Sakuranetin	Flavonoids	C09833	ko00941,ko01110	-0.975362	6.86094e-08	gene-meta
Asp06G019500	K--	ko01100,ko01110,ko00940,ko00945,ko00941	MEDL01762	Sakuranetin	Flavonoids	C09833	ko00941,ko01110	0.952777	1.7081e-06	gene-meta
Asp01G019160	K--	ko01100,ko01110,ko00941	MEDL01762	Sakuranetin	Flavonoids	C09833	ko00941,ko01110	-0.904922	5.20652e-05	gene-meta
Asp05G018050	K--	ko01100,ko01110,ko00941,ko04712	MEDL01762	Sakuranetin	Flavonoids	C09833	ko00941,ko01110	-0.81533	0.00122932	gene-meta
Asp05G018040	K--	ko01100,ko01110,ko00941,ko04712	MEDL01762	Sakuranetin	Flavonoids	C09833	ko00941,ko01110	-0.841642	0.000597376	gene-meta
Asp03G029720	K--	ko01100,ko01110,ko00941,ko04712	MEDL01762	Sakuranetin	Flavonoids	C09833	ko00941,ko01110	-0.912531	3.47636e-05	gene-meta
Asp02G034190	K--	ko01100,ko01110,ko00941	MEDL01762	Sakuranetin	Flavonoids	C09833	ko00941,ko01110	0.933321	9.27478e-06	gene-meta
Asp03G022990	K--	ko01100,ko01110,ko00940,ko00945,ko00941,ko00999	MEDN0302	Chlorogenic Acid	Phenolic acids	C00852	ko00940,ko00941,ko00945,ko01110	0.912662	3.45126e-05	gene-meta
Asp06G017850	K--	ko01100,ko01110,ko00940,ko00945,ko00941,ko00073	MEDN0302	Chlorogenic Acid	Phenolic acids	C00852	ko00940,ko00941,ko00945,ko01110	0.931316	1.07189e-05	gene-meta
Asp05G012840	K--	ko01100,ko01110,ko00940,ko00945,ko00941,ko00130,ko00999	MEDN0302	Chlorogenic Acid	Phenolic acids	C00852	ko00940,ko00941,ko00945,ko01110	0.873327	0.000206874	gene-meta
Asp05G006550	K--	ko01110,ko00941,ko00944	MEDN0302	Chlorogenic Acid	Phenolic acids	C00852	ko00940,ko00941,ko00945,ko01110	0.866864	0.000262331	gene-meta
Asp04G025580	K--	ko01100,ko01110,ko00941,ko00943	MEDN0302	Chlorogenic Acid	Phenolic acids	C00852	ko00940,ko00941,ko00945,ko01110	0.807208	0.00150246	gene-meta
